# Supplementary material for: Data set for transcriptome analysis of the Chinese giant salamander (Andrias davidianus )
Source: Data Brief. 2015 Nov 25;6:12–4. doi: 10.1016/j.dib.2015.11.042 (PMC4683342; doi:10.1016/j.dib.2015.11.042)
Supplement: Supplementary file 1 — Supplementary material [file mmc1.xlsx]

## Sheet: Supplymental Table 1
The total transcriptome data of Andrias davidianus in spleen
geneID	geneLength	Andrias_davidianus_rawreads(48800146)	Andrias_davidianus_RPKM	Nr-ID	Nr-Score	Nr-Evalue	Nr-annotation	Swissprot-ID	Swissprot-Score	Swissprot-Evalue	Swissprot-annotation	COG-Protein-or-Domain	COG-Score	COG-Evalue	COG-ID	COG-Function-Description	KO_id	KEGG-Evalue	KEGG-Score	KEGG-Gene	ko_definition	GO-BiologicalProcess	GO-MolecularFunction	Go-CellularComponent
Unigene0000001	3763	595	3.2401	--	--	--	--	--	--	--	--	--	--	--	--	--	--	--	--	--	--	-	-	-
Unigene0000002	333	13	0.8	--	--	--	--	--	--	--	--	--	--	--	--	--	--	--	--	--	--	-	-	-
Unigene0000003	212	16	1.5465	--	--	--	--	--	--	--	--	--	--	--	--	--	--	--	--	--	--	-	-	-
Unigene0000004	543	25	0.9435	--	--	--	--	--	--	--	--	--	--	--	--	--	--	--	--	--	--	-	-	-
Unigene0000005	2424	1982	16.7552	gi|327276962|ref|XP_003223235.1|	793	0	PREDICTED: microspherule protein 1-like [Anolis carolinensis]	sp|Q96EZ8|MCRS1_HUMAN	783	0	Microspherule protein 1 OS=Homo sapiens GN=MCRS1 PE=1 SV=1	--	--	--	--	--	K11674	0	785	ecb:100051964	microspherule protein 1	GO:0043967//histone H4 acetylation	GO:0010485//H4 histone acetyltransferase activity	GO:0000790//nuclear chromatin;GO:0031248//protein acetyltransferase complex
Unigene0000006	1240	86	1.4212	--	--	--	--	--	--	--	--	--	--	--	--	--	--	--	--	--	--	-	-	-
Unigene0000007	513	42	1.6777	--	--	--	--	--	--	--	--	--	--	--	--	--	--	--	--	--	--	-	-	-
Unigene0000008	1713	578	6.9143	--	--	--	--	--	--	--	--	--	--	--	--	--	--	--	--	--	--	-	-	-
Unigene0000009	1786	260	2.9831	gi|449484309|ref|XP_002200155.2|	501	4e-172	PREDICTED: ester hydrolase C11orf54 homolog [Taeniopygia guttata]	sp|Q6GME2|CK054_XENLA	467	8e-160	Ester hydrolase C11orf54 homolog OS=Xenopus laevis PE=2 SV=1	--	--	--	--	--	--	--	--	--	--	-	GO:0046914//transition metal ion binding;GO:0016787//hydrolase activity	GO:0043231//intracellular membrane-bounded organelle
Unigene0000010	694	60	1.7716	--	--	--	--	--	--	--	--	--	--	--	--	--	--	--	--	--	--	-	-	-
Unigene0000011	851	763	18.3727	--	--	--	--	--	--	--	--	--	--	--	--	--	--	--	--	--	--	-	-	-
Unigene0000012	715	774	22.1827	gi|13592055|ref|NP_112363.1|	424	4e-149	60S ribosomal protein L13 [Rattus norvegicus]	sp|P41123|RL13_RAT	426	6e-151	60S ribosomal protein L13 OS=Rattus norvegicus GN=Rpl13 PE=1 SV=2	SPAC664.05	197	1e-61	COG4352	Ribosomal protein L13E	K02873	8e-150	424	rno:81765	large subunit ribosomal protein L13e	GO:0006412//translation;GO:0019080;GO:0000956//nuclear-transcribed mRNA catabolic process;GO:0006613//cotranslational protein targeting to membrane	GO:0003723//RNA binding;GO:0005198//structural molecule activity	GO:0043231//intracellular membrane-bounded organelle;GO:0015934//large ribosomal subunit
Unigene0000013	1534	165	2.2041	gi|530596611|ref|XP_005291847.1|	567	0	PREDICTED: palmitoyltransferase ZDHHC15 [Chrysemys picta bellii]	sp|Q5FWL7|ZDH15_XENLA	551	0	Palmitoyltransferase ZDHHC15 OS=Xenopus laevis GN=zdhhc15 PE=2 SV=1	SPBC2F12.15c	124	5e-31	COG5273	Uncharacterized protein containing DHHC-type Zn finger	--	--	--	--	--	GO:0006497//protein lipidation;GO:0008104//protein localization;GO:0016050//vesicle organization	GO:0046914//transition metal ion binding;GO:0016409//palmitoyltransferase activity	GO:0043231//intracellular membrane-bounded organelle;GO:0031224//intrinsic component of membrane
Unigene0000014	1283	102	1.6291	gi|327271397|ref|XP_003220474.1|	714	0	PREDICTED: cadherin EGF LAG seven-pass G-type receptor 2-like [Anolis carolinensis]	sp|Q9QYP2|CELR2_RAT	649	0	Cadherin EGF LAG seven-pass G-type receptor 2 (Fragment) OS=Rattus norvegicus GN=Celsr2 PE=2 SV=1	--	--	--	--	--	K04601	0	665	cfa:479916	cadherin EGF LAG seven-pass G-type receptor 2 (flamingo)	GO:0016358//dendrite development;GO:0007186//G-protein coupled receptor signaling pathway;GO:0006351//transcription, DNA-templated;GO:0007589//body fluid secretion;GO:0007420//brain development;GO:0008104//protein localization;GO:0016337//single organismal cell-cell adhesion;GO:0009952//anterior/posterior pattern specification;GO:0010927;GO:0007018//microtubule-based movement;GO:0016477//cell mig…	GO:0046872//metal ion binding;GO:0004888//transmembrane signaling receptor activity	GO:0031224//intrinsic component of membrane;GO:0044424
Unigene0000015	254	7	0.5647	gi|530604495|ref|XP_005293984.1|	92.8	1e-20	PREDICTED: V-set and immunoglobulin domain-containing protein 10-like [Chrysemys picta bellii]	sp|D3YZF7|VS10L_MOUSE	75.1	2e-15	V-set and immunoglobulin domain-containing protein 10-like OS=Mus musculus GN=Vsig10l PE=4 SV=1	--	--	--	--	--	--	--	--	--	--	-	-	-
Unigene0000016	543	45	1.6982	gi|16758128|ref|NP_445853.1|	240	5e-79	protein BEX3 [Rattus norvegicus]	sp|Q6PDU5|BEX3_RAT	249	1e-83	Protein BEX3 OS=Rattus norvegicus GN=Ngfrap1 PE=2 SV=1	--	--	--	--	--	K12465	9e-80	240	rno:117089	nerve growth factor receptor-associated protein 1	GO:0007169//transmembrane receptor protein tyrosine kinase signaling pathway;GO:0097191//extrinsic apoptotic signaling pathway	GO:0043169//cation binding;GO:0016505//peptidase activator activity involved in apoptotic process;GO:0032813//tumor necrosis factor receptor superfamily binding	GO:0043231//intracellular membrane-bounded organelle;GO:0044444//cytoplasmic part
Unigene0000017	203	5	0.5047	gi|449282409|gb|EMC89242.1|	127	1e-35	DnaJ like protein subfamily A member 2, partial [Columba livia]	sp|Q2HJ94|DNJA2_BOVIN	93.6	7e-23	DnaJ homolog subfamily A member 2 OS=Bos taurus GN=DNAJA2 PE=2 SV=1	--	--	--	--	--	K09503	3e-35	128	gga:415744	DnaJ homolog subfamily A member 2	GO:0006950//response to stress;GO:0044267//cellular protein metabolic process	GO:0043169//cation binding;GO:0005515//protein binding;GO:0032550	-
Unigene0000018	257	6	0.4784	--	--	--	--	--	--	--	--	--	--	--	--	--	--	--	--	--	--	-	-	-
Unigene0000019	212	8	0.7733	gi|525022016|ref|XP_005058502.1|	134	4e-35	PREDICTED: LOW QUALITY PROTEIN: microtubule-actin cross-linking factor 1 [Ficedula albicollis]	sp|D3ZHV2|MACF1_RAT	121	1e-31	Microtubule-actin cross-linking factor 1 OS=Rattus norvegicus GN=Macf1 PE=1 SV=1	--	--	--	--	--	--	--	--	--	--	GO:0009154//purine ribonucleotide catabolic process;GO:0022402//cell cycle process;GO:0007166//cell surface receptor signaling pathway	GO:0017111//nucleoside-triphosphatase activity;GO:0046872//metal ion binding;GO:0015631//tubulin binding	GO:0043232
Unigene0000020	424	134	6.4762	--	--	--	--	--	--	--	--	--	--	--	--	--	--	--	--	--	--	-	-	-
Unigene0000021	446	204	9.3729	gi|530653648|ref|XP_005313030.1|	65.1	4e-10	PREDICTED: alpha-2-macroglobulin-like [Chrysemys picta bellii]	--	--	--	--	--	--	--	--	--	--	--	--	--	--	-	-	-
Unigene0000022	645	46	1.4614	--	--	--	--	--	--	--	--	--	--	--	--	--	--	--	--	--	--	-	-	-
Unigene0000023	298	18	1.2378	gi|33089062|gb|AAP93564.1|	203	4e-65	alpha-tubulin [Chilodonella uncinata]	sp|P33624|TBA2_ANEPH	218	2e-69	Tubulin alpha-2 chain (Fragment) OS=Anemia phyllitidis GN=TUBA2 PE=2 SV=1	SPBC16A3.15c	155	2e-45	COG5023	Tubulin	K07374	4e-59	188	cfa:611225	tubulin alpha	GO:0009154//purine ribonucleotide catabolic process;GO:0043623//cellular protein complex assembly	GO:0017111//nucleoside-triphosphatase activity;GO:0032550;GO:0005198//structural molecule activity	GO:0032991//macromolecular complex;GO:0015630//microtubule cytoskeleton
Unigene0000024	777	43	1.134	--	--	--	--	--	--	--	--	--	--	--	--	--	--	--	--	--	--	-	-	-
Unigene0000025	221	10	0.9272	--	--	--	--	--	--	--	--	--	--	--	--	--	--	--	--	--	--	-	-	-
Unigene0000026	3945	1215	6.3111	gi|465996757|gb|EMP40102.1|	56.6	5e-06	Netrin-G1 [Chelonia mydas]	--	--	--	--	--	--	--	--	--	K11853	3e-07	60.5	xtr:100490033	ubiquitin carboxyl-terminal hydrolase 34 [EC:3.1.2.15]	-	-	-
Unigene0000027	378	24	1.3011	gi|32442456|gb|AAP82286.1|	238	3e-73	sodium solute transporter Vito-b [Xenopus laevis]	sp|Q5BL81|SC5A8_XENTR	237	5e-74	Sodium-coupled monocarboxylate transporter 1 OS=Xenopus tropicalis GN=slc5a8 PE=2 SV=1	sll1087	45.8	6e-06	COG0591	Na+/proline symporter	K14388	1e-73	237	xtr:394505	solute carrier family 5 (sodium-coupled monocarboxylate transporter), member 8/12	GO:0012501//programmed cell death;GO:0030001//metal ion transport	GO:0015291//secondary active transmembrane transporter activity	GO:0031224//intrinsic component of membrane;GO:0005886//plasma membrane;GO:0031988//membrane-bounded vesicle
Unigene0000028	1771	251	2.9043	gi|530656542|ref|XP_005314240.1|	96.7	2e-19	PREDICTED: CD276 antigen-like, partial [Chrysemys picta bellii]	sp|P97710|SHPS1_RAT	63.5	2e-09	Tyrosine-protein phosphatase non-receptor type substrate 1 OS=Rattus norvegicus GN=Sirpa PE=1 SV=1	--	--	--	--	--	--	--	--	--	--	-	-	-
Unigene0000029	232	3	0.265	--	--	--	--	--	--	--	--	--	--	--	--	--	--	--	--	--	--	-	-	-
Unigene0000030	246	5	0.4165	gi|32394793|gb|AAN15747.1|	86.7	2e-18	reverse transcriptase-like protein [Paralichthys olivaceus]	--	--	--	--	--	--	--	--	--	--	--	--	--	--	-	-	-
Unigene0000031	375	16	0.8743	--	--	--	--	--	--	--	--	--	--	--	--	--	--	--	--	--	--	-	-	-
Unigene0000032	1471	173	2.41	gi|89272119|emb|CAJ83699.1|	756	0	BMS1-like, ribosome assembly protein (yeast) [Xenopus (Silurana) tropicalis]	sp|Q14692|BMS1_HUMAN	743	0	Ribosome biogenesis protein BMS1 homolog OS=Homo sapiens GN=BMS1 PE=1 SV=1	SPBC31E1.06	444	5e-146	COG5192	GTP-binding protein required for 40S ribosome biogenesis	K14569	0	771	cfa:477760	ribosome biogenesis protein BMS1	GO:0009154//purine ribonucleotide catabolic process;GO:0022613//ribonucleoprotein complex biogenesis	GO:0017111//nucleoside-triphosphatase activity;GO:0032550	GO:0043231//intracellular membrane-bounded organelle
Unigene0000033	1154	130	2.3084	gi|148685211|gb|EDL17158.1|	169	2e-46	uromodulin, isoform CRA_a [Mus musculus]	sp|P07911|UROM_HUMAN	167	2e-44	Uromodulin OS=Homo sapiens GN=UMOD PE=1 SV=1	--	--	--	--	--	--	--	--	--	--	GO:0006952//defense response;GO:0050789//regulation of biological process;GO:0042592//homeostatic process;GO:0072017//distal tubule development;GO:0008283//cell proliferation	-	GO:0031988//membrane-bounded vesicle;GO:0031224//intrinsic component of membrane;GO:0044459;GO:0005929//cilium;GO:0005819//spindle;GO:0044421
Unigene0000034	259	19	1.5033	--	--	--	--	--	--	--	--	--	--	--	--	--	--	--	--	--	--	-	-	-
Unigene0000035	1491	469	6.4458	gi|530599228|ref|XP_005293112.1|	586	0	PREDICTED: polymerase delta-interacting protein 3 isoform X2 [Chrysemys picta bellii]	sp|Q9BY77|PDIP3_HUMAN	534	0	Polymerase delta-interacting protein 3 OS=Homo sapiens GN=POLDIP3 PE=1 SV=2	--	--	--	--	--	--	--	--	--	--	GO:0010467//gene expression	GO:0097159//organic cyclic compound binding	GO:0043234//protein complex;GO:0044428
Unigene0000036	1049	71	1.387	gi|57529894|ref|NP_001006490.1|	327	8e-109	uridine diphosphate glucose pyrophosphatase [Gallus gallus]	sp|O95848|NUD14_HUMAN	255	8e-82	Uridine diphosphate glucose pyrophosphatase OS=Homo sapiens GN=NUDT14 PE=1 SV=2	jhp0457	154	6e-44	COG0494	NTP pyrophosphohydrolases including oxidative damage repair enzymes	K08077	2e-109	327	gga:423501	UDP-sugar diphosphatase [EC:3.6.1.45]	-	GO:0016462//pyrophosphatase activity;GO:0043169//cation binding	-
Unigene0000037	416	19	0.9359	--	--	--	--	--	--	--	--	--	--	--	--	--	--	--	--	--	--	-	-	-
Unigene0000038	235	84	7.3247	--	--	--	--	--	--	--	--	--	--	--	--	--	--	--	--	--	--	-	-	-
Unigene0000039	983	149	3.1061	--	--	--	--	--	--	--	--	--	--	--	--	--	--	--	--	--	--	-	-	-
Unigene0000040	207	7	0.693	--	--	--	--	--	--	--	--	--	--	--	--	--	--	--	--	--	--	-	-	-
Unigene0000041	201	9	0.9175	--	--	--	--	--	--	--	--	--	--	--	--	--	--	--	--	--	--	-	-	-
Unigene0000042	209	5	0.4902	gi|66809159|ref|XP_638302.1|	81.3	1e-17	CAF1 family protein [Dictyostelium discoideum AX4]	sp|Q9LEU4|CAF1J_ARATH	145	8e-43	Probable CCR4-associated factor 1 homolog 10 OS=Arabidopsis thaliana GN=CAF1-10 PE=2 SV=1	SPCC18.06c	60.1	1e-11	COG5228	mRNA deadenylase subunit	K12581	2e-18	80.9	cin:778565	CCR4-NOT transcription complex subunit 7/8	GO:0008152//metabolic process	GO:0016787//hydrolase activity	-
Unigene0000043	626	188	6.1541	--	--	--	--	--	--	--	--	--	--	--	--	--	--	--	--	--	--	-	-	-
Unigene0000044	227	6	0.5416	--	--	--	--	sp|Q9FN03|UVR8_ARATH	79.7	1e-17	Ultraviolet-B receptor UVR8 OS=Arabidopsis thaliana GN=UVR8 PE=1 SV=1	--	--	--	--	--	--	--	--	--	--	-	-	-
Unigene0000045	239	8	0.6859	--	--	--	--	--	--	--	--	--	--	--	--	--	--	--	--	--	--	-	-	-
Unigene0000046	591	20	0.6935	--	--	--	--	--	--	--	--	--	--	--	--	--	--	--	--	--	--	-	-	-
Unigene0000047	1493	776	10.6508	--	--	--	--	--	--	--	--	--	--	--	--	--	--	--	--	--	--	-	-	-
Unigene0000048	554	19	0.7028	--	--	--	--	--	--	--	--	--	--	--	--	--	--	--	--	--	--	-	-	-
Unigene0000049	2905	315	2.222	--	--	--	--	--	--	--	--	--	--	--	--	--	--	--	--	--	--	-	-	-
Unigene0000050	1550	177	2.34	--	--	--	--	--	--	--	--	--	--	--	--	--	--	--	--	--	--	-	-	-
Unigene0000051	610	87	2.9226	--	--	--	--	--	--	--	--	--	--	--	--	--	--	--	--	--	--	-	-	-
Unigene0000052	205	5	0.4998	--	--	--	--	--	--	--	--	--	--	--	--	--	--	--	--	--	--	-	-	-
Unigene0000053	224	9	0.8233	--	--	--	--	--	--	--	--	--	--	--	--	--	--	--	--	--	--	-	-	-
Unigene0000054	2931	773	5.4043	gi|45360899|ref|NP_989125.1|	585	0	mitochondrial import receptor subunit TOM40 homolog [Xenopus (Silurana) tropicalis]	sp|Q6P825|TOM40_XENTR	585	0	Mitochondrial import receptor subunit TOM40 homolog OS=Xenopus tropicalis GN=tomm40 PE=2 SV=1	--	--	--	--	--	K11518	0	585	xtr:394730	mitochondrial import receptor subunit TOM40	GO:0006605//protein targeting;GO:0019538//protein metabolic process	GO:0008565//protein transporter activity;GO:0022829//wide pore channel activity	GO:0031301//integral component of organelle membrane;GO:0031306//intrinsic component of mitochondrial outer membrane
Unigene0000055	1527	125	1.6775	--	--	--	--	--	--	--	--	--	--	--	--	--	--	--	--	--	--	-	-	-
Unigene0000056	908	187	4.2202	gi|530591846|ref|XP_005289567.1|	93.6	1e-18	PREDICTED: kanadaptin isoform X1 [Chrysemys picta bellii]	sp|Q9BWU0|NADAP_HUMAN	77	2e-14	Kanadaptin OS=Homo sapiens GN=SLC4A1AP PE=1 SV=1	--	--	--	--	--	--	--	--	--	--	-	-	-
Unigene0000057	204	4	0.4018	--	--	--	--	--	--	--	--	--	--	--	--	--	--	--	--	--	--	-	-	-
Unigene0000058	328	16	0.9996	gi|45382693|ref|NP_990808.1|	52.4	2e-06	myosin-9 [Gallus gallus]	sp|P14105|MYH9_CHICK	52.4	2e-07	Myosin-9 OS=Gallus gallus GN=MYH9 PE=2 SV=1	--	--	--	--	--	K10352	5e-07	52.4	gga:396469	myosin heavy chain	-	-	-
Unigene0000059	420	39	1.9028	--	--	--	--	--	--	--	--	--	--	--	--	--	--	--	--	--	--	-	-	-
Unigene0000060	211	15	1.4568	--	--	--	--	--	--	--	--	--	--	--	--	--	--	--	--	--	--	-	-	-
Unigene0000061	476	30	1.2915	gi|514772339|ref|XP_005025842.1|	216	7e-67	PREDICTED: G-protein coupled receptor 182 isoform X1 [Anas platyrhynchos]	sp|P43142|GP182_MOUSE	180	1e-53	G-protein coupled receptor 182 OS=Mus musculus GN=Gpr182 PE=2 SV=1	--	--	--	--	--	K04242	2e-64	208	xtr:100498373	adrenomedullin receptor	GO:0007166//cell surface receptor signaling pathway	GO:0004888//transmembrane signaling receptor activity	GO:0031224//intrinsic component of membrane
Unigene0000062	244	7	0.5879	gi|378406126|gb|AFB82731.1|	106	8e-26	cytochrome P450 CYP1C [Xenopus laevis]	sp|Q64429|CP1B1_MOUSE	94.7	1e-22	Cytochrome P450 1B1 OS=Mus musculus GN=Cyp1b1 PE=2 SV=3	--	--	--	--	--	K07410	3e-26	105	xtr:100490477	cytochrome P450, family 1, subfamily B, polypeptide 1 [EC:1.14.14.1]	GO:0044237//cellular metabolic process	GO:0046872//metal ion binding;GO:0016712//oxidoreductase activity, acting on paired donors, with incorporation or reduction of molecular oxygen, reduced flavin or flavoprotein as one donor, and incorporation of one atom of oxygen	GO:0043231//intracellular membrane-bounded organelle;GO:0012505//endomembrane system
Unigene0000063	1889	151	1.638	gi|530612658|ref|XP_005297912.1|	679	0	PREDICTED: prickle-like protein 2 isoform X3 [Chrysemys picta bellii]	sp|Q7Z3G6|PRIC2_HUMAN	627	0	Prickle-like protein 2 OS=Homo sapiens GN=PRICKLE2 PE=1 SV=2	--	--	--	--	--	K04511	0	659	gga:771427	prickle	GO:0030030//cell projection organization;GO:0035088//establishment or maintenance of apical/basal cell polarity	GO:0046914//transition metal ion binding	GO:0044459;GO:0005635//nuclear envelope
Unigene0000064	226	8	0.7254	gi|224062293|ref|XP_002194061.1|	127	2e-32	PREDICTED: vacuolar protein sorting-associated protein 13C [Taeniopygia guttata]	sp|Q709C8|VP13C_HUMAN	110	1e-27	Vacuolar protein sorting-associated protein 13C OS=Homo sapiens GN=VPS13C PE=1 SV=1	--	--	--	--	--	--	--	--	--	--	-	-	-
Unigene0000065	2172	3253	30.6904	gi|507680235|ref|XP_004710403.1|	743	0	PREDICTED: heterogeneous nuclear ribonucleoprotein U-like protein 1 isoform X2 [Echinops telfairi]	sp|Q8VDM6|HNRL1_MOUSE	739	0	Heterogeneous nuclear ribonucleoprotein U-like protein 1 OS=Mus musculus GN=Hnrnpul1 PE=1 SV=1	--	--	--	--	--	K15047	0	739	mmu:232989	heterogeneous nuclear ribonucleoprotein U-like protein 1	-	-	GO:0019028//viral capsid;GO:0032991//macromolecular complex
Unigene0000066	201	6	0.6117	--	--	--	--	--	--	--	--	--	--	--	--	--	--	--	--	--	--	-	-	-
Unigene0000067	209	8	0.7844	--	--	--	--	--	--	--	--	--	--	--	--	--	--	--	--	--	--	-	-	-
Unigene0000068	393	15	0.7821	--	--	--	--	--	--	--	--	--	--	--	--	--	--	--	--	--	--	-	-	-
Unigene0000069	320	28	1.793	gi|530600123|ref|XP_005293551.1|	52.8	3e-07	PREDICTED: uncharacterized protein LOC101951328 [Chrysemys picta bellii]	--	--	--	--	--	--	--	--	--	--	--	--	--	--	-	-	-
Unigene0000070	1370	126	1.8846	--	--	--	--	sp|Q8QFQ8|IL18_CHICK	50.8	4e-06	Interleukin-18 OS=Gallus gallus GN=IL18 PE=2 SV=1	--	--	--	--	--	K05482	1e-05	50.8	gga:395312	interleukin 18	-	-	-
Unigene0000071	208	6	0.5911	gi|530667088|gb|EQB77389.1|	141	3e-38	N(alpha)-acetyltransferase 25, NatB auxiliary subunit [Camelus ferus]	sp|Q6QI44|NAA25_RAT	142	4e-39	N-alpha-acetyltransferase 25, NatB auxiliary subunit OS=Rattus norvegicus GN=Naa25 PE=2 SV=1	--	--	--	--	--	--	--	--	--	--	-	GO:0003824//catalytic activity	GO:0044424
Unigene0000072	211	7	0.6798	--	--	--	--	--	--	--	--	--	--	--	--	--	--	--	--	--	--	-	-	-
Unigene0000073	431	19	0.9033	--	--	--	--	--	--	--	--	--	--	--	--	--	--	--	--	--	--	-	-	-
Unigene0000074	813	103	2.5961	gi|21361091|ref|NP_004172.2|	353	1e-120	ubiquitin carboxyl-terminal hydrolase isozyme L1 [Homo sapiens]	sp|P09936|UCHL1_HUMAN	353	1e-121	Ubiquitin carboxyl-terminal hydrolase isozyme L1 OS=Homo sapiens GN=UCHL1 PE=1 SV=2	--	--	--	--	--	K05611	3e-121	353	hsa:7345	ubiquitin carboxyl-terminal hydrolase L1 [EC:3.4.19.12]	GO:0055002//striated muscle cell development;GO:0016265//death;GO:0043405//regulation of MAP kinase activity;GO:0007600//sensory perception;GO:0008088//axon cargo transport;GO:0006950//response to stress;GO:0019941//modification-dependent protein catabolic process;GO:0007631//feeding behavior;GO:0070646//protein modification by small protein removal;GO:0008344//adult locomotory behavior	GO:0032182//small conjugating protein binding;GO:0004175//endopeptidase activity;GO:0008238//exopeptidase activity;GO:0019783//small conjugating protein-specific protease activity;GO:0016790//thiolester hydrolase activity;GO:0031690//adrenergic receptor binding	GO:0043005//neuron projection;GO:0043231//intracellular membrane-bounded organelle;GO:0042175//nuclear outer membrane-endoplasmic reticulum membrane network;GO:0044297//cell body;GO:0044444//cytoplasmic part
Unigene0000075	3147	5791	37.7082	gi|530642293|ref|XP_005307852.1|	1858	0	PREDICTED: AP-2 complex subunit alpha-2 isoform X5 [Chrysemys picta bellii]	sp|P17427|AP2A2_MOUSE	1824	0	AP-2 complex subunit alpha-2 OS=Mus musculus GN=Ap2a2 PE=1 SV=2	SPBC2G2.06c	58.9	4e-08	COG5096	Vesicle coat complex, various subunits	K11824	0	1828	rno:81637	AP-2 complex subunit alpha	GO:0015031//protein transport	GO:0005488//binding;GO:0022892	GO:0030119//AP-type membrane coat adaptor complex
Unigene0000076	277	10	0.7398	gi|465970324|gb|EMP32326.1|	166	5e-50	Tubby protein like protein, partial [Chelonia mydas]	sp|O88413|TULP3_MOUSE	160	7e-47	Tubby-related protein 3 OS=Mus musculus GN=Tulp3 PE=1 SV=1	--	--	--	--	--	--	--	--	--	--	GO:0043010//camera-type eye development;GO:0009583//detection of light stimulus;GO:0050954//sensory perception of mechanical stimulus;GO:0006909//phagocytosis;GO:0043170;GO:0007165//signal transduction	GO:0004930//G-protein coupled receptor activity	GO:0043227//membrane-bounded organelle;GO:0044444//cytoplasmic part
Unigene0000077	246	7	0.5831	gi|281200610|gb|EFA74828.1|	82.8	2e-18	peroxiredoxin [Polysphondylium pallidum PN500]	sp|Q949U7|PRX2E_ARATH	169	2e-52	Peroxiredoxin-2E, chloroplastic OS=Arabidopsis thaliana GN=PRXIIE PE=1 SV=2	CC3394	94.4	9e-25	COG0678	Peroxiredoxin	K11187	6e-20	84.7	tad:TRIADDRAFT_18263	peroxiredoxin 5, atypical 2-Cys peroxiredoxin [EC:1.11.1.15]	-	GO:0016491//oxidoreductase activity	-
Unigene0000078	209	12	1.1766	gi|34392583|dbj|BAC82624.1|	58.9	5e-09	pol-like protein [Ciona intestinalis]	--	--	--	--	--	--	--	--	--	--	--	--	--	--	-	-	-
Unigene0000079	472	22	0.9551	--	--	--	--	--	--	--	--	--	--	--	--	--	--	--	--	--	--	-	-	-
Unigene0000080	1159	127	2.2454	--	--	--	--	--	--	--	--	--	--	--	--	--	--	--	--	--	--	-	-	-
Unigene0000081	424	52	2.5131	--	--	--	--	--	--	--	--	--	--	--	--	--	--	--	--	--	--	-	-	-
Unigene0000082	437	34	1.5943	gi|511868578|ref|XP_004755513.1|	196	2e-57	PREDICTED: very long-chain acyl-CoA synthetase isoform X2 [Mustela putorius furo]	sp|O14975|S27A2_HUMAN	187	7e-55	Very long-chain acyl-CoA synthetase OS=Homo sapiens GN=SLC27A2 PE=1 SV=2	VNG1339C	60.8	9e-11	COG0318	Acyl-CoA synthetases (AMP-forming)/AMP-acid ligases II	K08746	6e-57	193	ssc:100521420	solute carrier family 27 (fatty acid transporter), member 2 [EC:6.2.1.- 6.2.1.3]	GO:0000038//very long-chain fatty acid metabolic process;GO:0015908//fatty acid transport;GO:0009062//fatty acid catabolic process	GO:0015645//fatty acid ligase activity;GO:0016878//acid-thiol ligase activity;GO:0005515//protein binding	GO:0031300;GO:0044439;GO:0005789//endoplasmic reticulum membrane
Unigene0000083	242	10	0.8468	--	--	--	--	--	--	--	--	--	--	--	--	--	--	--	--	--	--	-	-	-
Unigene0000084	506	58	2.3489	--	--	--	--	--	--	--	--	--	--	--	--	--	--	--	--	--	--	-	-	-
Unigene0000085	630	32	1.0409	--	--	--	--	--	--	--	--	--	--	--	--	--	--	--	--	--	--	-	-	-
Unigene0000086	2064	17589	174.627	--	--	--	--	--	--	--	--	--	--	--	--	--	--	--	--	--	--	-	-	-
Unigene0000087	259	12	0.9494	gi|148664250|ref|NP_057899.2|	175	1e-51	heterogeneous nuclear ribonucleoprotein D-like [Mus musculus]	sp|O14979|HNRDL_HUMAN	147	5e-42	Heterogeneous nuclear ribonucleoprotein D-like OS=Homo sapiens GN=HNRPDL PE=1 SV=3	--	--	--	--	--	K13044	3e-52	175	mmu:50926	heterogeneous nuclear ribonucleoprotein A/B/D	GO:0006351//transcription, DNA-templated	GO:0070717;GO:0036094//small molecule binding;GO:0043566//structure-specific DNA binding	GO:0019028//viral capsid;GO:0043231//intracellular membrane-bounded organelle;GO:0030529//ribonucleoprotein complex
Unigene0000088	314	19	1.2399	--	--	--	--	--	--	--	--	--	--	--	--	--	--	--	--	--	--	-	-	-
Unigene0000089	239	12	1.0289	gi|149034852|gb|EDL89572.1|	167	7e-52	rCG42631, isoform CRA_a [Rattus norvegicus]	sp|Q8VHT8|TF3A_RAT	167	3e-50	Transcription factor IIIA OS=Rattus norvegicus GN=Gtf3a PE=2 SV=2	YDR146c	54.3	5e-09	COG5048	FOG: Zn-finger	K09191	6e-50	167	rno:246299	general transcription factor IIIA	GO:0006351//transcription, DNA-templated	GO:0043169//cation binding;GO:0003676//nucleic acid binding	GO:0031981//nuclear lumen
Unigene0000090	234	10	0.8757	gi|465951414|gb|EMP24322.1|	125	4e-34	Partitioning defective 3 like protein B, partial [Chelonia mydas]	sp|Q9CSB4|PAR3L_MOUSE	119	8e-31	Partitioning defective 3 homolog B OS=Mus musculus GN=Pard3b PE=1 SV=2	--	--	--	--	--	--	--	--	--	--	-	-	GO:0043296//apical junction complex;GO:0044464
Unigene0000091	261	0	0	--	--	--	--	--	--	--	--	--	--	--	--	--	--	--	--	--	--	-	-	-
Unigene0000092	201	6	0.6117	--	--	--	--	--	--	--	--	--	--	--	--	--	--	--	--	--	--	-	-	-
Unigene0000093	205	8	0.7997	--	--	--	--	--	--	--	--	--	--	--	--	--	--	--	--	--	--	-	-	-
Unigene0000094	3590	3742	21.3594	gi|262263248|tpg|DAA06625.1|	330	2e-93	TPA_inf: protocadherin gamma b23 isoform [Anolis carolinensis]	sp|Q5DRA7|PCDGH_PANTR	295	8e-83	Protocadherin gamma-B5 OS=Pan troglodytes GN=PCDHGB5 PE=3 SV=1	--	--	--	--	--	--	--	--	--	--	-	-	GO:0016020//membrane;GO:0031988//membrane-bounded vesicle
Unigene0000095	241	16	1.3604	--	--	--	--	--	--	--	--	--	--	--	--	--	--	--	--	--	--	-	-	-
Unigene0000096	234	10	0.8757	gi|527272272|ref|XP_005153983.1|	163	5e-48	PREDICTED: protein FAM69A isoform X2 [Melopsittacus undulatus]	sp|Q9D6I7|FA69A_MOUSE	156	2e-45	Protein FAM69A OS=Mus musculus GN=Fam69a PE=2 SV=1	--	--	--	--	--	--	--	--	--	--	-	-	-
Unigene0000097	249	13	1.0698	--	--	--	--	--	--	--	--	--	--	--	--	--	--	--	--	--	--	-	-	-
Unigene0000098	275	12	0.8942	gi|213512836|ref|NP_001101851.1|	184	1e-57	emopamil binding protein-like [Rattus norvegicus]	sp|Q9D0P0|EBPL_MOUSE	175	6e-55	Emopamil-binding protein-like OS=Mus musculus GN=Ebpl PE=2 SV=1	--	--	--	--	--	--	--	--	--	--	GO:0006066//alcohol metabolic process	GO:0016863//intramolecular oxidoreductase activity, transposing C=C bonds	GO:0031224//intrinsic component of membrane;GO:0042175//nuclear outer membrane-endoplasmic reticulum membrane network;GO:0043231//intracellular membrane-bounded organelle
Unigene0000099	1270	2974	47.9862	gi|148750634|gb|AAR32132.1|	176	2e-50	B-type natriuretic peptide [Crocodylus porosus]	sp|P18908|ANF_CHICK	154	2e-43	Natriuretic peptides A OS=Gallus gallus GN=NPPA PE=1 SV=2	--	--	--	--	--	K12334	2e-43	155	tgu:100217781	natriuretic peptide A	GO:0009152//purine ribonucleotide biosynthetic process;GO:0007167//enzyme linked receptor protein signaling pathway;GO:0003018;GO:0009790//embryo development	GO:0005102//receptor binding	-
Unigene0000100	264	5	0.3881	gi|530655202|ref|XP_005313666.1|	158	3e-46	PREDICTED: myosin-IIIb-like, partial [Chrysemys picta bellii]	sp|Q1EG27|MYO3B_MOUSE	110	1e-27	Myosin-IIIb OS=Mus musculus GN=Myo3b PE=2 SV=2	SPCC645.05c	103	6e-26	COG5022	Myosin heavy chain	K08834	1e-30	119	spu:373229	myosin III [EC:2.7.11.1]	-	GO:0017111//nucleoside-triphosphatase activity;GO:0032550	GO:0015629//actin cytoskeleton
Unigene0000101	274	67	5.0108	gi|465996757|gb|EMP40102.1|	83.2	4e-18	Netrin-G1 [Chelonia mydas]	--	--	--	--	--	--	--	--	--	K11853	4e-18	84.7	xtr:100490033	ubiquitin carboxyl-terminal hydrolase 34 [EC:3.1.2.15]	-	-	-
Unigene0000102	231	5	0.4435	--	--	--	--	--	--	--	--	--	--	--	--	--	--	--	--	--	--	-	-	-
Unigene0000103	2956	964	6.6827	gi|45361461|ref|NP_989307.1|	501	3e-167	APEX nuclease (multifunctional DNA repair enzyme) 1 [Xenopus (Silurana) tropicalis]	sp|A0MTA1|APEX1_DANRE	467	6e-155	DNA-(apurinic or apyrimidinic site) lyase OS=Danio rerio GN=apex1 PE=1 SV=1	BS_exoA	289	4e-89	COG0708	Exonuclease III	K10771	5e-168	501	xtr:394929	AP endonuclease 1 [EC:4.2.99.18]	GO:0010556;GO:0006308//DNA catabolic process;GO:0043487//regulation of RNA stability;GO:0019725//cellular homeostasis;GO:0035510;GO:0006281//DNA repair	GO:0042578//phosphoric ester hydrolase activity;GO:0003712//transcription cofactor activity;GO:0043169//cation binding;GO:0003677//DNA binding;GO:0004520//endodeoxyribonuclease activity;GO:0003682//chromatin binding	GO:0005815//microtubule organizing center;GO:0016604//nuclear body;GO:0044444//cytoplasmic part
Unigene0000104	1977	1204	12.4795	gi|62859507|ref|NP_001016080.1|	296	2e-93	akirin-1 [Xenopus (Silurana) tropicalis]	sp|Q5BL57|AKIR1_XENTR	296	2e-94	Akirin-1 OS=Xenopus tropicalis GN=akirin1 PE=2 SV=1	--	--	--	--	--	--	--	--	--	--	-	-	GO:0043231//intracellular membrane-bounded organelle
Unigene0000105	258	9	0.7148	--	--	--	--	--	--	--	--	--	--	--	--	--	--	--	--	--	--	-	-	-
Unigene0000106	259	8	0.6329	gi|126337081|ref|XP_001362138.1|	176	9e-51	PREDICTED: zinc finger BED domain-containing protein 1 [Monodelphis domestica]	sp|O96006|ZBED1_HUMAN	161	2e-46	Zinc finger BED domain-containing protein 1 OS=Homo sapiens GN=ZBED1 PE=1 SV=1	--	--	--	--	--	--	--	--	--	--	-	GO:0043169//cation binding;GO:0003676//nucleic acid binding;GO:0005515//protein binding;GO:0003824//catalytic activity	GO:0005694//chromosome
Unigene0000107	303	19	1.285	gi|61654760|gb|AAX48906.1|	96.3	1e-24	S29 [Suberites domuncula]	sp|Q680P8|RS29_ARATH	118	3e-34	40S ribosomal protein S29 OS=Arabidopsis thaliana GN=RPS29A PE=2 SV=2	YLR388w	83.2	3e-21	COG0199	Ribosomal protein S14	K02980	5e-23	90.5	nve:NEMVE_v1g229213	small subunit ribosomal protein S29e	GO:0010467//gene expression	GO:0003676//nucleic acid binding;GO:0003824//catalytic activity;GO:0005198//structural molecule activity	GO:0044391
Unigene0000108	204	9	0.904	--	--	--	--	--	--	--	--	--	--	--	--	--	--	--	--	--	--	-	-	-
Unigene0000109	471	28	1.2182	gi|301791532|ref|XP_002930734.1|	321	7e-108	PREDICTED: mitogen-activated protein kinase kinase kinase kinase 4-like [Ailuropoda melanoleuca]	sp|O95819|M4K4_HUMAN	324	2e-102	Mitogen-activated protein kinase kinase kinase kinase 4 OS=Homo sapiens GN=MAP4K4 PE=1 SV=2	--	--	--	--	--	K04407	7e-107	338	xtr:100491719	mitogen-activated protein kinase kinase kinase kinase 4 [EC:2.7.11.1]	GO:0007254//JNK cascade;GO:0019222//regulation of metabolic process;GO:0006464//cellular protein modification process	GO:0032550;GO:0030695//GTPase regulator activity;GO:0004672//protein kinase activity	GO:0044424
Unigene0000110	1741	330	3.8841	gi|530575218|ref|XP_005281992.1|	339	6e-111	PREDICTED: deoxycytidylate deaminase isoform X3 [Chrysemys picta bellii]	sp|Q5RC69|DCTD_PONAB	308	3e-100	Deoxycytidylate deaminase OS=Pongo abelii GN=DCTD PE=2 SV=1	FN1902	202	2e-60	COG2131	Deoxycytidylate deaminase	K01493	7e-105	321	xla:414581	dCMP deaminase [EC:3.5.4.12]	-	GO:0016814//hydrolase activity, acting on carbon-nitrogen (but not peptide) bonds, in cyclic amidines;GO:0046914//transition metal ion binding	-
Unigene0000111	272	15	1.1301	--	--	--	--	--	--	--	--	--	--	--	--	--	--	--	--	--	--	-	-	-
Unigene0000112	646	35	1.1102	--	--	--	--	--	--	--	--	--	--	--	--	--	--	--	--	--	--	-	-	-
Unigene0000113	302	11	0.7464	--	--	--	--	--	--	--	--	--	--	--	--	--	--	--	--	--	--	-	-	-
Unigene0000114	219	7	0.655	gi|465960633|gb|EMP28993.1|	54.3	1e-07	Prolyl endopeptidase [Chelonia mydas]	--	--	--	--	--	--	--	--	--	--	--	--	--	--	-	-	-
Unigene0000115	3685	3047	16.9439	--	--	--	--	--	--	--	--	--	--	--	--	--	--	--	--	--	--	-	-	-
Unigene0000116	548	62	2.3184	--	--	--	--	--	--	--	--	--	--	--	--	--	--	--	--	--	--	-	-	-
Unigene0000117	414	23	1.1384	gi|344245117|gb|EGW01221.1|	295	3e-95	Fermitin family-like 2 [Cricetulus griseus]	sp|Q8CIB5|FERM2_MOUSE	293	9e-95	Fermitin family homolog 2 OS=Mus musculus GN=Fermt2 PE=1 SV=1	--	--	--	--	--	--	--	--	--	--	GO:0007045//cell-substrate adherens junction assembly;GO:0006461//protein complex assembly;GO:0034613//cellular protein localization;GO:0007178//transmembrane receptor protein serine/threonine kinase signaling pathway;GO:0031589//cell-substrate adhesion;GO:0000904//cell morphogenesis involved in differentiation	-	GO:0043231//intracellular membrane-bounded organelle;GO:0019897//extrinsic component of plasma membrane;GO:0005924//cell-substrate adherens junction;GO:0005884//actin filament;GO:0032432//actin filament bundle
Unigene0000118	348	107	6.3006	gi|530653648|ref|XP_005313030.1|	56.6	7e-10	PREDICTED: alpha-2-macroglobulin-like [Chrysemys picta bellii]	--	--	--	--	--	--	--	--	--	--	--	--	--	--	GO:0008152//metabolic process	-	-
Unigene0000119	310	56	3.7017	--	--	--	--	--	--	--	--	--	--	--	--	--	--	--	--	--	--	-	-	-
Unigene0000120	2840	297	2.143	gi|525028073|ref|XP_005061457.1|	1144	0	PREDICTED: LOW QUALITY PROTEIN: histone-lysine N-methyltransferase MLL2 [Ficedula albicollis]	sp|O14686|MLL2_HUMAN	1110	0	Histone-lysine N-methyltransferase MLL2 OS=Homo sapiens GN=MLL2 PE=1 SV=2	SPCC306.04c	147	2e-35	COG2940	Proteins containing SET domain	K09187	0	1111	cfa:486558	histone-lysine N-methyltransferase MLL2 [EC:2.1.1.43]	GO:0016458//gene silencing;GO:0006366//transcription from RNA polymerase II promoter;GO:0003006//developmental process involved in reproduction;GO:0048545//response to steroid hormone;GO:0008283//cell proliferation;GO:0043009//chordate embryonic development;GO:0007292//female gamete generation;GO:0030520//intracellular estrogen receptor signaling pathway;GO:0034968//histone lysine methylation	GO:0046914//transition metal ion binding;GO:0000975//regulatory region DNA binding;GO:0016279//protein-lysine N-methyltransferase activity	GO:0043231//intracellular membrane-bounded organelle;GO:0034708
Unigene0000121	616	34	1.131	gi|432900848|ref|XP_004076725.1|	72.8	7e-19	PREDICTED: protocadherin-10-like [Oryzias latipes]	--	--	--	--	--	--	--	--	--	--	--	--	--	--	-	-	-
Unigene0000122	275	23	1.7139	--	--	--	--	--	--	--	--	--	--	--	--	--	--	--	--	--	--	-	-	-
Unigene0000123	276	25	1.8561	gi|327282171|ref|XP_003225817.1|	67.8	1e-11	PREDICTED: FYVE and coiled-coil domain-containing protein 1-like [Anolis carolinensis]	--	--	--	--	--	--	--	--	--	K10592	8e-08	54.3	xtr:100489531	E3 ubiquitin-protein ligase HUWE1 [EC:6.3.2.19]	-	-	-
Unigene0000124	323	123	7.8034	--	--	--	--	--	--	--	--	--	--	--	--	--	--	--	--	--	--	-	-	-
Unigene0000125	412	27	1.3429	gi|124783429|gb|ABN14926.1|	174	2e-53	cytoskeletal actin 2 [Taenia asiatica]	sp|Q96292|ACT2_ARATH	202	2e-62	Actin-2 OS=Arabidopsis thaliana GN=ACT2 PE=1 SV=1	SPBC32H8.12c	171	2e-51	COG5277	Actin and related proteins	--	--	--	--	--	-	GO:0032550	GO:0043232
Unigene0000126	1234	123	2.0425	--	--	--	--	--	--	--	--	--	--	--	--	--	--	--	--	--	--	-	-	-
Unigene0000127	315	13	0.8457	--	--	--	--	--	--	--	--	--	--	--	--	--	--	--	--	--	--	-	-	-
Unigene0000128	522	41	1.6095	gi|444725925|gb|ELW66474.1|	138	5e-36	Beta-crystallin B3 [Tupaia chinensis]	sp|Q5ZJ26|K1671_CHICK	185	4e-56	Uncharacterized protein KIAA1671 homolog OS=Gallus gallus GN=RCJMB04_21h11 PE=2 SV=1	--	--	--	--	--	--	--	--	--	--	-	-	-
Unigene0000129	241	14	1.1904	gi|449270844|gb|EMC81492.1|	85.9	1e-18	Docking protein 2 [Columba livia]	sp|A7MBB8|DOK2_BOVIN	82	2e-18	Docking protein 2 OS=Bos taurus GN=DOK2 PE=2 SV=1	--	--	--	--	--	--	--	--	--	--	GO:0007165//signal transduction	GO:0005102//receptor binding	-
Unigene0000130	213	7	0.6734	gi|530405394|ref|XP_005254221.1|	89.4	1e-20	PREDICTED: E3 ubiquitin-protein ligase TRIM69 isoform X3 [Homo sapiens]	sp|Q86WT6|TRI69_HUMAN	89.7	4e-21	E3 ubiquitin-protein ligase TRIM69 OS=Homo sapiens GN=TRIM69 PE=1 SV=2	--	--	--	--	--	K12034	1e-21	89.7	ptr:467799	tripartite motif-containing protein 69	GO:0009987//cellular process	GO:0046872//metal ion binding;GO:0019787//small conjugating protein ligase activity	GO:0016604//nuclear body
Unigene0000131	613	243	8.1232	--	--	--	--	--	--	--	--	--	--	--	--	--	--	--	--	--	--	-	-	-
Unigene0000132	207	6	0.594	--	--	--	--	--	--	--	--	--	--	--	--	--	--	--	--	--	--	-	-	-
Unigene0000133	235	10	0.872	gi|528754838|gb|EPY74497.1|	124	8e-32	Transcription intermediary factor 1-gamma-like protein [Camelus ferus]	sp|Q99PP7|TRI33_MOUSE	122	5e-32	E3 ubiquitin-protein ligase TRIM33 OS=Mus musculus GN=Trim33 PE=1 SV=2	--	--	--	--	--	K08883	4e-32	123	oaa:100074830	tripartite motif-containing protein 33 [EC:6.3.2.19]	GO:0032446//protein modification by small protein conjugation;GO:0030509//BMP signaling pathway;GO:0007179//transforming growth factor beta receptor signaling pathway	GO:0046914//transition metal ion binding;GO:0046332//SMAD binding;GO:0003824//catalytic activity	GO:0043231//intracellular membrane-bounded organelle
Unigene0000134	700	49	1.4344	--	--	--	--	--	--	--	--	--	--	--	--	--	--	--	--	--	--	-	-	-
Unigene0000135	817	74	1.856	gi|513131148|gb|AGO18322.1|	97.1	9e-20	reverse transcriptase, partial [Clarias batrachus]	sp|P11369|POL2_MOUSE	68.2	1e-11	Retrovirus-related Pol polyprotein LINE-1 OS=Mus musculus GN=Pol PE=1 SV=2	--	--	--	--	--	K13645	1e-12	72.4	xtr:100489636	procollagen-lysine,2-oxoglutarate 5-dioxygenase 2 [EC:1.14.11.4]	-	-	-
Unigene0000136	2165	240	2.2716	gi|465989944|gb|EMP38243.1|	523	5e-170	Zinc fingers and homeoboxes protein 3 [Chelonia mydas]	sp|Q8C0Q2|ZHX3_MOUSE	485	9e-157	Zinc fingers and homeoboxes protein 3 OS=Mus musculus GN=Zhx3 PE=2 SV=2	--	--	--	--	--	--	--	--	--	--	GO:0009987//cellular process	GO:0005488//binding	GO:0044424
Unigene0000137	222	11	1.0154	--	--	--	--	--	--	--	--	--	--	--	--	--	--	--	--	--	--	-	-	-
Unigene0000138	833	69	1.6974	--	--	--	--	--	--	--	--	--	--	--	--	--	--	--	--	--	--	-	-	-
Unigene0000139	353	11	0.6386	--	--	--	--	--	--	--	--	--	--	--	--	--	--	--	--	--	--	-	-	-
Unigene0000140	351	17	0.9925	--	--	--	--	--	--	--	--	--	--	--	--	--	--	--	--	--	--	-	-	-
Unigene0000141	1731	579	6.8543	gi|345797740|ref|XP_545702.3|	242	2e-73	PREDICTED: regulator of G-protein signaling 1 isoform 1 [Canis lupus familiaris]	sp|Q6RG78|RGS1_HORSE	232	7e-71	Regulator of G-protein signaling 1 OS=Equus caballus GN=RGS1 PE=2 SV=1	--	--	--	--	--	--	--	--	--	--	GO:0009968//negative regulation of signal transduction	-	-
Unigene0000142	267	105	8.0586	--	--	--	--	--	--	--	--	--	--	--	--	--	--	--	--	--	--	-	-	-
Unigene0000143	1182	180	3.1206	gi|327282171|ref|XP_003225817.1|	169	2e-62	PREDICTED: FYVE and coiled-coil domain-containing protein 1-like [Anolis carolinensis]	--	--	--	--	--	--	--	--	--	--	--	--	--	--	-	-	-
Unigene0000144	682	55	1.6526	gi|530620127|ref|XP_005299743.1|	185	3e-50	PREDICTED: zinc finger protein 292 isoform X1 [Chrysemys picta bellii]	sp|O60281|ZN292_HUMAN	177	1e-48	Zinc finger protein 292 OS=Homo sapiens GN=ZNF292 PE=1 SV=3	--	--	--	--	--	--	--	--	--	--	-	GO:0097159//organic cyclic compound binding	-
Unigene0000145	276	26	1.9304	--	--	--	--	--	--	--	--	--	--	--	--	--	--	--	--	--	--	-	-	-
Unigene0000146	274	9	0.6731	gi|512847900|ref|XP_004915396.1|	104	5e-27	PREDICTED: ankyrin repeat and SAM domain-containing protein 6-like [Xenopus (Silurana) tropicalis]	sp|P0C0T2|ANKS6_RAT	99	1e-23	Ankyrin repeat and SAM domain-containing protein 6 OS=Rattus norvegicus GN=Anks6 PE=1 SV=2	--	--	--	--	--	--	--	--	--	--	-	-	GO:0042995//cell projection
Unigene0000147	2934	661	4.6166	gi|530606933|ref|XP_005295158.1|	958	0	PREDICTED: tyrosine-protein phosphatase non-receptor type 23 isoform X2 [Chrysemys picta bellii]	sp|Q9H3S7|PTN23_HUMAN	638	0	Tyrosine-protein phosphatase non-receptor type 23 OS=Homo sapiens GN=PTPN23 PE=1 SV=1	SPAC11E3.09	100	5e-22	COG5599	Protein tyrosine phosphatase	K01104	0	892	xtr:100217320	protein-tyrosine phosphatase [EC:3.1.3.48]	GO:0016477//cell migration;GO:0051179//localization;GO:0006470//protein dephosphorylation;GO:0006511//ubiquitin-dependent protein catabolic process;GO:0048858//cell projection morphogenesis	GO:0005488//binding;GO:0004721//phosphoprotein phosphatase activity	GO:0005815//microtubule organizing center;GO:0031988//membrane-bounded vesicle;GO:0005768//endosome
Unigene0000148	322	242	15.4006	--	--	--	--	--	--	--	--	--	--	--	--	--	--	--	--	--	--	-	-	-
Unigene0000149	774	847	22.4244	gi|530579811|ref|XP_005283811.1|	213	3e-65	PREDICTED: transmembrane protein 160 [Chrysemys picta bellii]	sp|B3DJK0|TM160_DANRE	172	3e-51	Transmembrane protein 160 OS=Danio rerio GN=tmem160 PE=2 SV=1	--	--	--	--	--	--	--	--	--	--	-	-	-
Unigene0000150	502	69	2.8166	--	--	--	--	--	--	--	--	--	--	--	--	--	--	--	--	--	--	-	-	-
Unigene0000151	279	38	2.791	gi|148699662|gb|EDL31609.1|	169	8e-52	mCG13422, isoform CRA_b [Mus musculus]	sp|B0BNE2|RPAB1_RAT	167	1e-51	DNA-directed RNA polymerases I, II, and III subunit RPABC1 OS=Rattus norvegicus GN=Polr2e PE=2 SV=1	YBR154c	57	1e-10	COG2012	DNA-directed RNA polymerase, subunit H, RpoH/RPB5	K03013	2e-51	164	tgu:100222301	DNA-directed RNA polymerases I, II, and III subunit RPABC1	-	-	-
Unigene0000152	219	8	0.7486	--	--	--	--	--	--	--	--	--	--	--	--	--	--	--	--	--	--	-	-	-
Unigene0000153	262	8	0.6257	--	--	--	--	--	--	--	--	--	--	--	--	--	--	--	--	--	--	-	-	-
Unigene0000154	505	99	4.0172	--	--	--	--	--	--	--	--	--	--	--	--	--	--	--	--	--	--	-	-	-
Unigene0000155	260	14	1.1034	--	--	--	--	--	--	--	--	--	--	--	--	--	--	--	--	--	--	-	-	-
Unigene0000156	241	6	0.5102	--	--	--	--	--	--	--	--	--	--	--	--	--	--	--	--	--	--	-	-	-
Unigene0000157	481	49	2.0875	--	--	--	--	--	--	--	--	--	--	--	--	--	--	--	--	--	--	-	-	-
Unigene0000158	293	15	1.0491	gi|344250822|gb|EGW06926.1|	160	8e-49	Zinc finger ZZ-type and EF-hand domain-containing protein 1 [Cricetulus griseus]	sp|Q5SSH7|ZZEF1_MOUSE	162	3e-45	Zinc finger ZZ-type and EF-hand domain-containing protein 1 OS=Mus musculus GN=Zzef1 PE=1 SV=2	--	--	--	--	--	--	--	--	--	--	-	GO:0046914//transition metal ion binding	-
Unigene0000159	725	45	1.2719	--	--	--	--	--	--	--	--	--	--	--	--	--	--	--	--	--	--	-	-	-
Unigene0000160	452	30	1.3601	--	--	--	--	--	--	--	--	--	--	--	--	--	--	--	--	--	--	-	-	-
Unigene0000161	317	26	1.6807	--	--	--	--	--	--	--	--	--	--	--	--	--	--	--	--	--	--	-	-	-
Unigene0000162	3889	4106	21.6351	--	--	--	--	--	--	--	--	--	--	--	--	--	--	--	--	--	--	-	-	-
Unigene0000163	219	11	1.0293	--	--	--	--	--	--	--	--	--	--	--	--	--	--	--	--	--	--	-	-	-
Unigene0000164	311	22	1.4496	--	--	--	--	--	--	--	--	--	--	--	--	--	--	--	--	--	--	-	-	-
Unigene0000165	1635	194	2.4314	gi|530577475|ref|XP_005282687.1|	997	0	PREDICTED: delta and Notch-like epidermal growth factor-related receptor [Chrysemys picta bellii]	sp|Q8NFT8|DNER_HUMAN	926	0	Delta and Notch-like epidermal growth factor-related receptor OS=Homo sapiens GN=DNER PE=1 SV=1	--	--	--	--	--	--	--	--	--	--	GO:0016477//cell migration;GO:0016192//vesicle-mediated transport;GO:0044267//cellular protein metabolic process;GO:0007519//skeletal muscle tissue development;GO:0007399//nervous system development;GO:0007166//cell surface receptor signaling pathway;GO:0030154//cell differentiation	GO:0046872//metal ion binding;GO:0005102//receptor binding;GO:0038023//signaling receptor activity	GO:0031224//intrinsic component of membrane;GO:0043005//neuron projection;GO:0044297//cell body;GO:0005768//endosome
Unigene0000166	315	12	0.7806	--	--	--	--	--	--	--	--	--	--	--	--	--	--	--	--	--	--	-	-	-
Unigene0000167	1834	727	8.123	gi|499047881|ref|XP_004574496.1|	80.9	1e-13	PREDICTED: B-cell receptor CD22-like [Maylandia zebra]	sp|P35329|CD22_MOUSE	73.2	4e-12	B-cell receptor CD22 OS=Mus musculus GN=Cd22 PE=1 SV=1	--	--	--	--	--	K06467	1e-12	76.3	xtr:100135351	CD22 antigen	-	-	-
Unigene0000168	312	16	1.0509	--	--	--	--	--	--	--	--	--	--	--	--	--	--	--	--	--	--	-	-	-
Unigene0000169	339	22	1.3298	gi|390332533|ref|XP_781905.3|	59.7	1e-08	PREDICTED: unconventionnal myosin-X [Strongylocentrotus purpuratus]	--	--	--	--	--	--	--	--	--	--	--	--	--	--	-	-	-
Unigene0000170	1322	362	5.6112	gi|530606399|ref|XP_005294909.1|	181	3e-46	PREDICTED: synemin [Chrysemys picta bellii]	sp|O15061|SYNEM_HUMAN	152	5e-38	Synemin OS=Homo sapiens GN=SYNM PE=1 SV=2	--	--	--	--	--	K10376	1e-45	176	mdo:100020187	desmuslin	-	GO:0005515//protein binding;GO:0005198//structural molecule activity	GO:0043232
Unigene0000171	231	5	0.4435	--	--	--	--	--	--	--	--	--	--	--	--	--	--	--	--	--	--	-	-	-
Unigene0000172	2671	1471	11.2854	--	--	--	--	--	--	--	--	--	--	--	--	--	--	--	--	--	--	-	-	-
Unigene0000173	250	11	0.9016	--	--	--	--	--	--	--	--	--	--	--	--	--	--	--	--	--	--	-	-	-
Unigene0000174	216	4	0.3795	--	--	--	--	--	--	--	--	--	--	--	--	--	--	--	--	--	--	-	-	-
Unigene0000175	361	39	2.2138	--	--	--	--	--	--	--	--	--	--	--	--	--	--	--	--	--	--	-	-	-
Unigene0000176	671	53	1.6186	--	--	--	--	--	--	--	--	--	--	--	--	--	--	--	--	--	--	-	-	-
Unigene0000177	428	16	0.766	gi|395826002|ref|XP_003786209.1|	130	7e-34	PREDICTED: protein tweety homolog 2 [Otolemur garnettii]	sp|Q9BSA4|TTYH2_HUMAN	117	5e-30	Protein tweety homolog 2 OS=Homo sapiens GN=TTYH2 PE=1 SV=3	--	--	--	--	--	--	--	--	--	--	GO:0006821//chloride transport	GO:0005253//anion channel activity	GO:0034702//ion channel complex
Unigene0000178	470	67	2.9212	gi|149055091|gb|EDM06908.1|	325	2e-101	fatty acid synthase, isoform CRA_a [Rattus norvegicus]	sp|P12785|FAS_RAT	324	7e-101	Fatty acid synthase OS=Rattus norvegicus GN=Fasn PE=1 SV=3	MT2108_1	85.9	1e-18	COG3321	Polyketide synthase modules and related proteins	K00665	1e-100	324	rno:50671	fatty acid synthase, animal type [EC:2.3.1.85]	GO:0070670//response to interleukin-4	GO:0016297//acyl-[acyl-carrier-protein] hydrolase activity;GO:0016628//oxidoreductase activity, acting on the CH-CH group of donors, NAD or NADP as acceptor;GO:0046914//transition metal ion binding;GO:0019171//3-hydroxyacyl-[acyl-carrier-protein] dehydratase activity;GO:0005515//protein binding	GO:0048770;GO:0016020//membrane
Unigene0000179	1200	213	3.6373	gi|530582675|ref|XP_005285180.1|	598	0	PREDICTED: zinc transporter ZIP14 [Chrysemys picta bellii]	sp|Q75N73|S39AE_MOUSE	563	0	Zinc transporter ZIP14 OS=Mus musculus GN=Slc39a14 PE=1 SV=1	SPAP8A3.03	68.9	4e-12	COG0428	Predicted divalent heavy-metal cations transporter	K14720	0	568	aml:100472331	solute carrier family 39 (zinc transporter), member 14	GO:0071577//zinc ion transmembrane transport;GO:0006826//iron ion transport;GO:0072503	GO:0005381//iron ion transmembrane transporter activity	GO:0016021//integral component of membrane;GO:0043231//intracellular membrane-bounded organelle;GO:0031252//cell leading edge
Unigene0000180	697	275	8.085	--	--	--	--	--	--	--	--	--	--	--	--	--	--	--	--	--	--	-	-	-
Unigene0000181	247	11	0.9126	--	--	--	--	--	--	--	--	--	--	--	--	--	--	--	--	--	--	-	-	-
Unigene0000182	655	201	6.2883	--	--	--	--	--	--	--	--	--	--	--	--	--	--	--	--	--	--	-	-	-
Unigene0000183	638	55	1.7665	--	--	--	--	--	--	--	--	--	--	--	--	--	--	--	--	--	--	-	-	-
Unigene0000184	270	12	0.9107	--	--	--	--	--	--	--	--	--	--	--	--	--	--	--	--	--	--	-	-	-
Unigene0000185	271	11	0.8318	gi|532057533|ref|XP_005371468.1|	184	2e-54	PREDICTED: CCR4-NOT transcription complex subunit 3 [Microtus ochrogaster]	sp|Q8K0V4|CNOT3_MOUSE	183	5e-54	CCR4-NOT transcription complex subunit 3 OS=Mus musculus GN=Cnot3 PE=1 SV=1	SPAC1B3.05	48.5	5e-07	COG5665	CCR4-NOT transcriptional regulation complex, NOT5 subunit	K12580	1e-53	183	ssc:100520963	CCR4-NOT transcription complex subunit 3	GO:0051239;GO:0006412//translation;GO:0016458//gene silencing;GO:0001825//blastocyst formation;GO:0000288//nuclear-transcribed mRNA catabolic process, deadenylation-dependent decay;GO:0006351//transcription, DNA-templated	GO:0005488//binding	GO:0043231//intracellular membrane-bounded organelle;GO:0043234//protein complex;GO:0035770//ribonucleoprotein granule;GO:0044444//cytoplasmic part
Unigene0000186	259	11	0.8703	--	--	--	--	--	--	--	--	--	--	--	--	--	--	--	--	--	--	-	-	-
Unigene0000187	1588	1907	24.6082	gi|530648250|ref|XP_005310698.1|	208	2e-62	PREDICTED: protein Asterix [Chrysemys picta bellii]	sp|Q2M2T6|ASTER_BOVIN	196	7e-59	Protein Asterix OS=Bos taurus GN=WDR83OS PE=3 SV=1	--	--	--	--	--	--	--	--	--	--	-	-	-
Unigene0000188	214	13	1.2448	--	--	--	--	--	--	--	--	--	--	--	--	--	--	--	--	--	--	-	-	-
Unigene0000189	1214	133	2.245	--	--	--	--	--	--	--	--	--	--	--	--	--	--	--	--	--	--	-	-	-
Unigene0000190	2194	480	4.4832	gi|530584742|ref|XP_005286169.1|	668	0	PREDICTED: mitogen-activated protein kinase 12 [Chrysemys picta bellii]	sp|Q63538|MK12_RAT	586	0	Mitogen-activated protein kinase 12 OS=Rattus norvegicus GN=Mapk12 PE=1 SV=1	YBL016w	296	2e-92	COG0515	Serine/threonine protein kinase	K04441	0	667	xtr:549834	p38 MAP kinase [EC:2.7.11.24]	GO:0006468//protein phosphorylation;GO:0035556//intracellular signal transduction;GO:0042692//muscle cell differentiation	GO:0032550;GO:0046872//metal ion binding;GO:0004702//receptor signaling protein serine/threonine kinase activity	-
Unigene0000191	556	29	1.0688	gi|330845252|ref|XP_003294508.1|	200	1e-59	aminomethyltransferase [Dictyostelium purpureum]	sp|O65396|GCST_ARATH	385	6e-133	Aminomethyltransferase, mitochondrial OS=Arabidopsis thaliana GN=GDCST PE=1 SV=1	PA2442	145	1e-40	COG0404	Glycine cleavage system T protein (aminomethyltransferase)	K00605	1e-54	184	aml:100476219	aminomethyltransferase [EC:2.1.2.10]	GO:0006544//glycine metabolic process	GO:0016740//transferase activity;GO:0005504//fatty acid binding	GO:0043231//intracellular membrane-bounded organelle;GO:0019866//organelle inner membrane
Unigene0000192	682	149	4.4769	gi|465980338|gb|EMP35559.1|	102	2e-22	Hepatocyte growth factor activator, partial [Chelonia mydas]	--	--	--	--	--	--	--	--	--	--	--	--	--	--	-	-	-
Unigene0000193	499	42	1.7248	--	--	--	--	--	--	--	--	--	--	--	--	--	--	--	--	--	--	-	-	-
Unigene0000194	300	9	0.6148	gi|529445925|ref|XP_005242670.1|	110	2e-26	PREDICTED: bromodomain and WD repeat-containing protein 3 isoform X1 [Falco peregrinus]	sp|Q6RI45|BRWD3_HUMAN	87.8	2e-19	Bromodomain and WD repeat-containing protein 3 OS=Homo sapiens GN=BRWD3 PE=1 SV=2	--	--	--	--	--	K11798	9e-25	103	ssc:100520060	bromodomain and WD repeat domain containing protein 1/3	-	-	-
Unigene0000195	451	146	6.6337	gi|410901757|ref|XP_003964362.1|	89.7	1e-19	PREDICTED: protein YIPF1-like [Takifugu rubripes]	sp|Q91VU1|YIPF1_MOUSE	69.7	2e-13	Protein YIPF1 OS=Mus musculus GN=Yipf1 PE=2 SV=1	--	--	--	--	--	--	--	--	--	--	-	-	-
Unigene0000196	284	14	1.0102	gi|327278553|ref|XP_003224026.1|	60.1	5e-09	PREDICTED: serine/threonine-protein kinase WNK2-like [Anolis carolinensis]	--	--	--	--	--	--	--	--	--	K10592	8e-07	51.2	xtr:100489531	E3 ubiquitin-protein ligase HUWE1 [EC:6.3.2.19]	-	-	-
Unigene0000197	235	10	0.872	--	--	--	--	--	--	--	--	--	--	--	--	--	--	--	--	--	--	-	-	-
Unigene0000198	786	52	1.3557	--	--	--	--	--	--	--	--	--	--	--	--	--	--	--	--	--	--	-	-	-
Unigene0000199	303	11	0.7439	--	--	--	--	--	--	--	--	--	--	--	--	--	--	--	--	--	--	-	-	-
Unigene0000200	273	8	0.6005	--	--	--	--	--	--	--	--	--	--	--	--	--	--	--	--	--	--	-	-	-
Unigene0000201	1816	182	2.0537	gi|326928281|ref|XP_003210309.1|	298	2e-90	PREDICTED: lymphocyte cytosolic protein 2-like [Meleagris gallopavo]	sp|Q13094|LCP2_HUMAN	226	2e-64	Lymphocyte cytosolic protein 2 OS=Homo sapiens GN=LCP2 PE=1 SV=1	--	--	--	--	--	K07361	1e-87	290	gga:395438	lymphocyte cytosolic protein 2	-	-	-
Unigene0000202	1755	835	9.7496	--	--	--	--	--	--	--	--	--	--	--	--	--	--	--	--	--	--	-	-	-
Unigene0000203	1115	117	2.1503	gi|326936188|ref|XP_003214139.1|	441	1e-151	PREDICTED: mesoderm induction early response protein 1-like [Meleagris gallopavo]	sp|Q8N108|MIER1_HUMAN	437	9e-149	Mesoderm induction early response protein 1 OS=Homo sapiens GN=MIER1 PE=1 SV=2	--	--	--	--	--	--	--	--	--	--	GO:0006342//chromatin silencing;GO:0007249//I-kappaB kinase/NF-kappaB signaling	GO:0003676//nucleic acid binding;GO:0060089	GO:0043231//intracellular membrane-bounded organelle;GO:0043234//protein complex
Unigene0000204	503	89	3.6258	--	--	--	--	--	--	--	--	--	--	--	--	--	--	--	--	--	--	-	-	-
Unigene0000205	210	6	0.5855	--	--	--	--	--	--	--	--	--	--	--	--	--	--	--	--	--	--	-	-	-
Unigene0000206	273	25	1.8765	--	--	--	--	--	--	--	--	--	--	--	--	--	--	--	--	--	--	-	-	-
Unigene0000207	549	36	1.3437	--	--	--	--	--	--	--	--	--	--	--	--	--	--	--	--	--	--	-	-	-
Unigene0000208	743	62	1.7099	gi|345327406|ref|XP_003431166.1|	387	4e-124	PREDICTED: TBC1 domain family member 2A-like [Ornithorhynchus anatinus]	sp|A6QP29|TBD2A_BOVIN	348	2e-111	TBC1 domain family member 2A OS=Bos taurus GN=TBC1D2 PE=2 SV=1	SPAC4G8.04	148	1e-39	COG5210	GTPase-activating protein	--	--	--	--	--	GO:0032313//regulation of Rab GTPase activity	GO:0005099//Ras GTPase activator activity	-
Unigene0000209	247	5	0.4148	gi|4378025|gb|AAD19348.1|	63.2	3e-10	reverse transcriptase-like protein [Takifugu rubripes]	--	--	--	--	--	--	--	--	--	--	--	--	--	--	-	-	-
Unigene0000210	313	9	0.5892	gi|465954303|gb|EMP25854.1|	161	1e-44	Serine/threonine-protein kinase D3 [Chelonia mydas]	sp|O94806|KPCD3_HUMAN	112	3e-28	Serine/threonine-protein kinase D3 OS=Homo sapiens GN=PRKD3 PE=1 SV=1	--	--	--	--	--	K06070	7e-30	118	dre:557337	protein kinase D [EC:2.7.11.13]	GO:0006464//cellular protein modification process;GO:0006796//phosphate-containing compound metabolic process;GO:0007165//signal transduction	GO:0043169//cation binding;GO:0032550;GO:0004674//protein serine/threonine kinase activity	-
Unigene0000211	1972	1342	13.9452	gi|395510633|ref|XP_003759578.1|	542	0	PREDICTED: mothers against decapentaplegic homolog 2 isoform 2 [Sarcophilus harrisii]	sp|O70436|SMAD2_RAT	541	0	Mothers against decapentaplegic homolog 2 OS=Rattus norvegicus GN=Smad2 PE=2 SV=1	--	--	--	--	--	K04500	0	542	oaa:100073364	SMAD, mothers against DPP 2/3	GO:0007179//transforming growth factor beta receptor signaling pathway;GO:0048704//embryonic skeletal system morphogenesis;GO:0001704//formation of primary germ layer;GO:0007507//heart development;GO:0030072//peptide hormone secretion;GO:0001837//epithelial to mesenchymal transition;GO:0016310//phosphorylation;GO:0030509//BMP signaling pathway;GO:0040007//growth;GO:0065009;GO:0006606//protein imp…	GO:0008134//transcription factor binding;GO:0001071//nucleic acid binding transcription factor activity;GO:0005160//transforming growth factor beta receptor binding;GO:0043566//structure-specific DNA binding;GO:0046332//SMAD binding;GO:0044389;GO:0005072//transforming growth factor beta receptor, cytoplasmic mediator activity	-
Unigene0000212	209	6	0.5883	--	--	--	--	--	--	--	--	--	--	--	--	--	--	--	--	--	--	-	-	-
Unigene0000213	249	8	0.6584	gi|530383723|ref|XP_005267049.1|	155	3e-43	PREDICTED: mitogen-activated protein kinase kinase kinase 5 isoform X3 [Homo sapiens]	sp|Q99683|M3K5_HUMAN	155	2e-43	Mitogen-activated protein kinase kinase kinase 5 OS=Homo sapiens GN=MAP3K5 PE=1 SV=1	--	--	--	--	--	K04426	1e-43	157	oaa:100081079	mitogen-activated protein kinase kinase kinase 5 [EC:2.7.11.25]	GO:0034614//cellular response to reactive oxygen species;GO:0006915//apoptotic process;GO:0032147//activation of protein kinase activity;GO:0051403//stress-activated MAPK cascade	GO:0004702//receptor signaling protein serine/threonine kinase activity;GO:0032550;GO:0046983//protein dimerization activity;GO:0046872//metal ion binding;GO:0016505//peptidase activator activity involved in apoptotic process;GO:0019902//phosphatase binding;GO:0019900//kinase binding	-
Unigene0000214	578	65	2.3044	--	--	--	--	--	--	--	--	--	--	--	--	--	--	--	--	--	--	-	-	-
Unigene0000215	639	29	0.93	gi|327282171|ref|XP_003225817.1|	57.4	2e-10	PREDICTED: FYVE and coiled-coil domain-containing protein 1-like [Anolis carolinensis]	--	--	--	--	--	--	--	--	--	--	--	--	--	--	GO:0006259//DNA metabolic process	GO:0016740//transferase activity	-
Unigene0000216	1499	690	9.4325	--	--	--	--	--	--	--	--	--	--	--	--	--	--	--	--	--	--	-	-	-
Unigene0000217	256	9	0.7204	--	--	--	--	--	--	--	--	--	--	--	--	--	--	--	--	--	--	-	-	-
Unigene0000218	278	22	1.6216	gi|466004553|gb|EMP42471.1|	94.7	2e-21	Crossover junction endonuclease EME1 [Chelonia mydas]	sp|Q5NVA9|EME1_PONAB	68.6	3e-13	Crossover junction endonuclease EME1 OS=Pongo abelii GN=EME1 PE=3 SV=1	--	--	--	--	--	K10882	1e-13	70.9	ssc:100516510	crossover junction endonuclease EME1 [EC:3.1.22.-]	GO:0090304	GO:0005488//binding	-
Unigene0000219	366	18	1.0078	gi|32394793|gb|AAN15747.1|	61.6	2e-09	reverse transcriptase-like protein [Paralichthys olivaceus]	--	--	--	--	--	--	--	--	--	--	--	--	--	--	-	-	-
Unigene0000220	1222	680	11.4029	gi|512008074|ref|XP_004821452.1|	109	2e-26	PREDICTED: protein S100-A16 isoform X2 [Mustela putorius furo]	sp|Q0VCM0|S10AG_BOVIN	107	9e-27	Protein S100-A16 OS=Bos taurus GN=S100A16 PE=3 SV=1	--	--	--	--	--	--	--	--	--	--	-	GO:0046872//metal ion binding	GO:0044444//cytoplasmic part;GO:0031981//nuclear lumen
Unigene0000221	965	108	2.2934	gi|77403694|dbj|BAE46429.1|	67.4	2e-29	ORF2-encoded protein [Danio rerio]	--	--	--	--	--	--	--	--	--	--	--	--	--	--	-	-	-
Unigene0000222	203	5	0.5047	--	--	--	--	--	--	--	--	--	--	--	--	--	--	--	--	--	--	-	-	-
Unigene0000223	720	242	6.8875	--	--	--	--	--	--	--	--	--	--	--	--	--	--	--	--	--	--	-	-	-
Unigene0000224	520	41	1.6157	gi|327263770|ref|XP_003216690.1|	208	1e-64	PREDICTED: chymotrypsin-like elastase family member 1-like [Anolis carolinensis]	sp|P00772|CELA1_PIG	198	1e-61	Chymotrypsin-like elastase family member 1 OS=Sus scrofa GN=CELA1 PE=1 SV=1	VCA0803	46.6	7e-06	COG5640	Secreted trypsin-like serine protease	K01326	2e-61	198	ssc:100519600	pancreatic elastase I [EC:3.4.21.36]	GO:0006952//defense response;GO:0040007//growth;GO:0031016//pancreas development;GO:0009887//organ morphogenesis;GO:0007166//cell surface receptor signaling pathway;GO:0030154//cell differentiation;GO:0016485//protein processing;GO:0008283//cell proliferation;GO:0006366//transcription from RNA polymerase II promoter	GO:0043169//cation binding;GO:0004175//endopeptidase activity	GO:0044424
Unigene0000225	498	30	1.2344	gi|118104401|ref|XP_424902.2|	151	4e-43	PREDICTED: autophagy related 10 [Gallus gallus]	sp|Q9H0Y0|ATG10_HUMAN	141	2e-40	Ubiquitin-like-conjugating enzyme ATG10 OS=Homo sapiens GN=ATG10 PE=1 SV=1	--	--	--	--	--	--	--	--	--	--	GO:0006464//cellular protein modification process	-	-
Unigene0000226	780	51	1.3398	--	--	--	--	--	--	--	--	--	--	--	--	--	--	--	--	--	--	-	-	-
Unigene0000227	265	15	1.1599	--	--	--	--	--	--	--	--	--	--	--	--	--	--	--	--	--	--	-	-	-
Unigene0000228	352	29	1.6882	gi|295848263|gb|ADG45012.1|	241	6e-80	calumenin isoform 11 [Homo sapiens]	sp|Q3T0K1|CALU_BOVIN	239	7e-78	Calumenin OS=Bos taurus GN=CALU PE=2 SV=1	--	--	--	--	--	--	--	--	--	--	GO:0007599//hemostasis;GO:0001775//cell activation;GO:0006887//exocytosis	GO:0046872//metal ion binding	GO:0005788//endoplasmic reticulum lumen;GO:0048770
Unigene0000229	202	6	0.6087	--	--	--	--	--	--	--	--	--	--	--	--	--	--	--	--	--	--	-	-	-
Unigene0000230	784	808	21.119	gi|498960644|ref|XP_004545291.1|	140	3e-39	PREDICTED: glutaredoxin-1-like [Maylandia zebra]	sp|Q9ESH6|GLRX1_RAT	119	3e-32	Glutaredoxin-1 OS=Rattus norvegicus GN=Glrx PE=3 SV=3	SPAC4F10.20	70.9	6e-15	COG0695	Glutaredoxin and related proteins	K03676	1e-38	137	xtr:549351	glutaredoxin 3	GO:0008152//metabolic process	GO:0003824//catalytic activity	GO:0044424
Unigene0000231	1117	141	2.5867	gi|449482727|ref|XP_002190055.2|	168	4e-46	PREDICTED: ICOS ligand [Taeniopygia guttata]	sp|O75144|ICOSL_HUMAN	129	1e-32	ICOS ligand OS=Homo sapiens GN=ICOSLG PE=1 SV=2	--	--	--	--	--	K06710	2e-42	159	tgu:100228022	inducible T-cell co-stimulator ligand	-	-	-
Unigene0000232	482	27	1.1479	gi|530653648|ref|XP_005313030.1|	105	2e-29	PREDICTED: alpha-2-macroglobulin-like [Chrysemys picta bellii]	--	--	--	--	--	--	--	--	--	--	--	--	--	--	-	-	-
Unigene0000233	298	15	1.0315	--	--	--	--	--	--	--	--	--	--	--	--	--	--	--	--	--	--	-	-	-
Unigene0000234	336	15	0.9148	--	--	--	--	--	--	--	--	--	--	--	--	--	--	--	--	--	--	-	-	-
Unigene0000235	3077	485	3.2299	gi|126327494|ref|XP_001368527.1|	1542	0	PREDICTED: integrator complex subunit 6 isoform 1 [Monodelphis domestica]	sp|Q9UL03|INT6_HUMAN	1529	0	Integrator complex subunit 6 OS=Homo sapiens GN=INTS6 PE=1 SV=1	--	--	--	--	--	K13143	0	1542	mdo:100021987	integrator complex subunit 6	GO:0016073//snRNA metabolic process;GO:0007154//cell communication	GO:0005488//binding;GO:0038023//signaling receptor activity	GO:0005856//cytoskeleton;GO:0016591//DNA-directed RNA polymerase II, holoenzyme
Unigene0000236	272	8	0.6027	--	--	--	--	--	--	--	--	--	--	--	--	--	--	--	--	--	--	-	-	-
Unigene0000237	287	10	0.714	gi|527263478|ref|XP_005149968.1|	65.1	1e-10	PREDICTED: ras-responsive element-binding protein 1 [Melopsittacus undulatus]	sp|O57415|RREB1_CHICK	55.5	2e-08	Ras-responsive element-binding protein 1 OS=Gallus gallus GN=RREB1 PE=2 SV=2	--	--	--	--	--	--	--	--	--	--	GO:0006351//transcription, DNA-templated	GO:0005488//binding	-
Unigene0000238	457	24	1.0762	gi|530586852|ref|XP_005287171.1|	67.8	8e-12	PREDICTED: E3 ubiquitin-protein ligase TRIM13 isoform X3 [Chrysemys picta bellii]	sp|Q8N5I3|KCNRG_HUMAN	58.9	8e-10	Potassium channel regulatory protein OS=Homo sapiens GN=KCNRG PE=1 SV=1	--	--	--	--	--	--	--	--	--	--	GO:0051259//protein oligomerization	GO:0005515//protein binding	-
Unigene0000239	750	122	3.3333	--	--	--	--	--	--	--	--	--	--	--	--	--	--	--	--	--	--	-	-	-
Unigene0000240	244	6	0.5039	gi|524870501|ref|XP_005092035.1|	53.1	5e-07	PREDICTED: RNA-directed DNA polymerase from mobile element jockey-like [Aplysia californica]	--	--	--	--	--	--	--	--	--	--	--	--	--	--	-	-	-
Unigene0000241	3575	760	4.3563	gi|529445213|ref|XP_005242317.1|	1339	0	PREDICTED: CCR4-NOT transcription complex subunit 10 isoform X1 [Falco peregrinus]	sp|Q5ZIW2|CNOTA_CHICK	1331	0	CCR4-NOT transcription complex subunit 10 OS=Gallus gallus GN=CNOT10 PE=2 SV=1	--	--	--	--	--	K12607	0	1336	tgu:100232175	CCR4-NOT transcription complex subunit 10	GO:0006412//translation;GO:0016458//gene silencing;GO:0006351//transcription, DNA-templated	-	GO:0043231//intracellular membrane-bounded organelle;GO:0043234//protein complex
Unigene0000242	2707	763	5.7758	gi|148703547|gb|EDL35494.1|	578	0	CCR4-NOT transcription complex, subunit 7, isoform CRA_a [Mus musculus]	sp|Q9UIV1|CNOT7_HUMAN	577	0	CCR4-NOT transcription complex subunit 7 OS=Homo sapiens GN=CNOT7 PE=1 SV=3	SPCC18.06c	300	2e-92	COG5228	mRNA deadenylase subunit	K12581	0	577	tgu:100224176	CCR4-NOT transcription complex subunit 7/8	GO:0006366//transcription from RNA polymerase II promoter;GO:0006412//translation;GO:0061014//positive regulation of mRNA catabolic process;GO:0035194//posttranscriptional gene silencing by RNA;GO:0022618//ribonucleoprotein complex assembly;GO:0008283//cell proliferation;GO:0007154//cell communication;GO:0000289//nuclear-transcribed mRNA poly(A) tail shortening	GO:0060089;GO:0001071//nucleic acid binding transcription factor activity;GO:0003676//nucleic acid binding;GO:0043169//cation binding;GO:0000175//3'-5'-exoribonuclease activity	GO:0043231//intracellular membrane-bounded organelle;GO:0035770//ribonucleoprotein granule;GO:0043234//protein complex;GO:0044444//cytoplasmic part
Unigene0000243	416	22	1.0837	gi|335290136|ref|XP_003356083.1|	95.5	7e-21	PREDICTED: zinc finger protein 613-like [Sus scrofa]	sp|Q0VGE8|ZN816_HUMAN	93.2	5e-21	Zinc finger protein 816 OS=Homo sapiens GN=ZNF816 PE=2 SV=2	SPAC144.09c	55.5	4e-09	COG5048	FOG: Zn-finger	--	--	--	--	--	-	-	-
Unigene0000244	476	25	1.0762	gi|326926166|ref|XP_003209275.1|	99.4	1e-21	PREDICTED: structural maintenance of chromosomes protein 4-like [Meleagris gallopavo]	sp|P50532|SMC4_XENLA	92.4	2e-20	Structural maintenance of chromosomes protein 4 OS=Xenopus laevis GN=smc4 PE=1 SV=1	--	--	--	--	--	K06675	5e-22	98.6	tgu:100226880	structural maintenance of chromosome 4	GO:0006259//DNA metabolic process;GO:0006996//organelle organization	GO:0032550	GO:0043232;GO:0043231//intracellular membrane-bounded organelle
Unigene0000245	777	603	15.9029	gi|6678437|ref|NP_033455.1|	357	8e-123	translationally-controlled tumor protein [Mus musculus]	sp|P63029|TCTP_RAT	357	7e-124	Translationally-controlled tumor protein OS=Rattus norvegicus GN=Tpt1 PE=1 SV=1	--	--	--	--	--	--	--	--	--	--	GO:0051093//negative regulation of developmental process;GO:0051707//response to other organism;GO:0070838//divalent metal ion transport;GO:0006875//cellular metal ion homeostasis	GO:0005515//protein binding;GO:0046872//metal ion binding;GO:0003723//RNA binding	GO:0031981//nuclear lumen;GO:0005770//late endosome;GO:0043234//protein complex;GO:0044421
Unigene0000246	247	6	0.4978	--	--	--	--	--	--	--	--	--	--	--	--	--	--	--	--	--	--	-	-	-
Unigene0000247	1360	154	2.3204	gi|530648696|ref|XP_005310893.1|	176	2e-44	PREDICTED: golgin subfamily B member 1-like isoform X4 [Chrysemys picta bellii]	sp|Q14789|GOGB1_HUMAN	119	6e-27	Golgin subfamily B member 1 OS=Homo sapiens GN=GOLGB1 PE=1 SV=2	--	--	--	--	--	--	--	--	--	--	-	-	-
Unigene0000248	311	18	1.186	--	--	--	--	--	--	--	--	--	--	--	--	--	--	--	--	--	--	-	-	-
Unigene0000249	341	12	0.7211	gi|357607323|gb|EHJ65450.1|	54.3	6e-07	putative endonuclease and reverse transcriptase-like protein [Danaus plexippus]	--	--	--	--	--	--	--	--	--	--	--	--	--	--	-	-	-
Unigene0000250	224	6	0.5489	--	--	--	--	--	--	--	--	--	--	--	--	--	--	--	--	--	--	-	-	-
Unigene0000251	254	10	0.8068	--	--	--	--	--	--	--	--	--	--	--	--	--	--	--	--	--	--	-	-	-
Unigene0000252	438	30	1.4035	gi|3746502|gb|AAD02930.1|	90.9	6e-19	reverse transcriptase [Oryzias latipes]	sp|P08548|LIN1_NYCCO	68.6	2e-12	LINE-1 reverse transcriptase homolog OS=Nycticebus coucang PE=1 SV=1	--	--	--	--	--	--	--	--	--	--	-	-	-
Unigene0000253	252	12	0.9758	gi|525024192|ref|XP_005059568.1|	166	9e-51	PREDICTED: glutathione S-transferase Mu 5 [Ficedula albicollis]	sp|P21266|GSTM3_HUMAN	125	2e-35	Glutathione S-transferase Mu 3 OS=Homo sapiens GN=GSTM3 PE=1 SV=3	--	--	--	--	--	K00799	3e-37	130	mdo:100033072	glutathione S-transferase [EC:2.5.1.18]	-	GO:0016765//transferase activity, transferring alkyl or aryl (other than methyl) groups	-
Unigene0000254	563	44	1.6015	gi|1514965|dbj|BAA11525.1|	275	1e-87	stromelysin-1/2-b [Cynops pyrrhogaster]	sp|P22894|MMP8_HUMAN	215	8e-66	Neutrophil collagenase OS=Homo sapiens GN=MMP8 PE=1 SV=1	--	--	--	--	--	K01394	8e-76	242	xla:495372	matrix metalloproteinase-3 (stromelysin 1, progelatinase) [EC:3.4.24.17]	GO:0016485//protein processing	GO:0046914//transition metal ion binding;GO:0004175//endopeptidase activity	-
Unigene0000255	234	12	1.0509	--	--	--	--	--	--	--	--	--	--	--	--	--	--	--	--	--	--	-	-	-
Unigene0000256	3919	945	4.9412	gi|529444101|ref|XP_005241767.1|	1585	0	PREDICTED: dipeptidyl peptidase 9 [Falco peregrinus]	sp|Q86TI2|DPP9_HUMAN	1481	0	Dipeptidyl peptidase 9 OS=Homo sapiens GN=DPP9 PE=1 SV=3	CC2154	293	1e-83	COG1506	Dipeptidyl aminopeptidases/acylaminoacyl-peptidases	K08656	0	1574	tgu:100225275	dipeptidyl-peptidase 9 [EC:3.4.14.5]	GO:0016485//protein processing	GO:0005515//protein binding;GO:0070011//peptidase activity, acting on L-amino acid peptides	GO:0044424
Unigene0000257	440	16	0.7452	gi|529448390|ref|XP_005243890.1|	249	1e-73	PREDICTED: laminin subunit alpha-5 [Falco peregrinus]	sp|Q61001|LAMA5_MOUSE	235	7e-70	Laminin subunit alpha-5 OS=Mus musculus GN=Lama5 PE=1 SV=4	--	--	--	--	--	K06240	3e-72	243	mdo:100026192	laminin, alpha 3/5	-	-	-
Unigene0000258	248	8	0.661	--	--	--	--	--	--	--	--	--	--	--	--	--	--	--	--	--	--	-	-	-
Unigene0000259	874	78	1.8288	gi|465979577|gb|EMP35276.1|	526	0	Zinc finger and BTB domain-containing protein 48 [Chelonia mydas]	sp|Q1H9T6|ZBT48_MOUSE	515	3e-178	Zinc finger and BTB domain-containing protein 48 OS=Mus musculus GN=Zbtb48 PE=1 SV=1	SPAC144.09c	95.5	7e-22	COG5048	FOG: Zn-finger	K10519	0	525	gga:419370	zinc finger and BTB domain-containing protein 48	-	GO:0005488//binding	GO:0044424
Unigene0000260	217	8	0.7555	--	--	--	--	--	--	--	--	--	--	--	--	--	--	--	--	--	--	-	-	-
Unigene0000261	4379	1041	4.8714	gi|113931450|ref|NP_001039173.1|	360	1e-111	von Willebrand factor C domain-containing protein 2-like, gene 2 precursor [Xenopus (Silurana) tropicalis]	sp|B0UZC8|VWC2L_DANRE	134	4e-33	von Willebrand factor C domain-containing protein 2-like OS=Danio rerio GN=vwc2l PE=2 SV=1	--	--	--	--	--	--	--	--	--	--	-	-	-
Unigene0000262	1379	123	1.8278	gi|507983792|ref|XP_004695054.1|	382	2e-134	PREDICTED: IQ motif and SEC7 domain-containing protein 2 isoform X1 [Condylura cristata]	sp|Q5DU25|IQEC2_MOUSE	380	1e-134	IQ motif and SEC7 domain-containing protein 2 OS=Mus musculus GN=Iqsec2 PE=1 SV=3	--	--	--	--	--	K12495	1e-134	380	rno:685244	IQ motif and SEC7 domain-containing protein	-	-	-
Unigene0000263	692	84	2.4874	--	--	--	--	--	--	--	--	--	--	--	--	--	--	--	--	--	--	-	-	-
Unigene0000264	553	36	1.334	gi|354477286|ref|XP_003500853.1|	135	8e-35	PREDICTED: zinc finger protein 397-like [Cricetulus griseus]	sp|P17020|ZNF16_HUMAN	135	2e-35	Zinc finger protein 16 OS=Homo sapiens GN=ZNF16 PE=1 SV=3	SPAC144.09c	55.8	5e-09	COG5048	FOG: Zn-finger	K09230	2e-35	135	mmu:69256	SCAN domain-containing zinc finger protein	-	-	-
Unigene0000265	227	8	0.7222	--	--	--	--	--	--	--	--	--	--	--	--	--	--	--	--	--	--	-	-	-
Unigene0000266	322	12	0.7637	--	--	--	--	--	--	--	--	--	--	--	--	--	--	--	--	--	--	-	-	-
Unigene0000267	236	10	0.8683	--	--	--	--	--	--	--	--	--	--	--	--	--	--	--	--	--	--	-	-	-
Unigene0000268	318	15	0.9666	--	--	--	--	--	--	--	--	--	--	--	--	--	--	--	--	--	--	-	-	-
Unigene0000269	492	39	1.6243	--	--	--	--	--	--	--	--	--	--	--	--	--	--	--	--	--	--	-	-	-
Unigene0000270	374	14	0.7671	gi|465952906|gb|EMP25142.1|	212	3e-63	Dihydroxyacetone phosphate acyltransferase, partial [Chelonia mydas]	sp|P98192|GNPAT_MOUSE	182	2e-53	Dihydroxyacetone phosphate acyltransferase OS=Mus musculus GN=Gnpat PE=2 SV=1	HI0748	67	7e-13	COG2937	Glycerol-3-phosphate O-acyltransferase	K00649	2e-59	200	gga:421548	glyceronephosphate O-acyltransferase [EC:2.3.1.42]	GO:0008366//axon ensheathment;GO:0007043//cell-cell junction assembly;GO:0046485//ether lipid metabolic process;GO:0009653//anatomical structure morphogenesis	GO:0047617//acyl-CoA hydrolase activity;GO:0005515//protein binding;GO:0016413//O-acetyltransferase activity	GO:0044439
Unigene0000271	210	2	0.1952	gi|449273263|gb|EMC82807.1|	73.6	5e-15	UDP-glucuronosyltransferase 1-1, partial [Columba livia]	sp|P19224|UD16_HUMAN	65.1	2e-12	UDP-glucuronosyltransferase 1-6 OS=Homo sapiens GN=UGT1A6 PE=1 SV=2	--	--	--	--	--	K00699	4e-12	65.1	hsa:54578	glucuronosyltransferase [EC:2.4.1.17]	GO:0017144//drug metabolic process	GO:0016757//transferase activity, transferring glycosyl groups	-
Unigene0000272	3582	1183	6.7677	gi|301617231|ref|XP_002938048.1|	522	1e-173	PREDICTED: CTD small phosphatase-like protein isoform X1 [Xenopus (Silurana) tropicalis]	sp|Q9PTJ6|CTDSL_CHICK	522	1e-174	CTD small phosphatase-like protein OS=Gallus gallus GN=NFI1 PE=2 SV=2	SPAC2F7.02c	233	2e-67	COG5190	TFIIF-interacting CTD phosphatases, including NLI-interacting factor	--	--	--	--	--	GO:0006796//phosphate-containing compound metabolic process	GO:0016791//phosphatase activity;GO:0043169//cation binding	GO:0043231//intracellular membrane-bounded organelle
Unigene0000273	290	8	0.5653	--	--	--	--	--	--	--	--	--	--	--	--	--	--	--	--	--	--	-	-	-
Unigene0000274	262	21	1.6425	--	--	--	--	--	--	--	--	--	--	--	--	--	--	--	--	--	--	-	-	-
Unigene0000275	693	113	3.3414	--	--	--	--	--	--	--	--	--	--	--	--	--	--	--	--	--	--	-	-	-
Unigene0000276	731	64	1.7941	--	--	--	--	--	--	--	--	--	--	--	--	--	--	--	--	--	--	-	-	-
Unigene0000277	208	17	1.6748	--	--	--	--	--	--	--	--	--	--	--	--	--	--	--	--	--	--	-	-	-
Unigene0000278	261	9	0.7066	--	--	--	--	--	--	--	--	--	--	--	--	--	--	--	--	--	--	-	-	-
Unigene0000279	437	8	0.3751	--	--	--	--	--	--	--	--	--	--	--	--	--	--	--	--	--	--	-	-	-
Unigene0000280	2156	498	4.7333	gi|56118907|ref|NP_001008043.1|	342	2e-110	glycolipid transfer protein domain-containing protein 1 [Xenopus (Silurana) tropicalis]	sp|Q66JG2|GLTD1_XENTR	342	2e-111	Glycolipid transfer protein domain-containing protein 1 OS=Xenopus tropicalis GN=gltpd1 PE=2 SV=1	--	--	--	--	--	--	--	--	--	--	GO:0015914//phospholipid transport	GO:0005543//phospholipid binding;GO:0005548//phospholipid transporter activity	GO:0031965//nuclear membrane;GO:0044440
Unigene0000281	222	9	0.8307	gi|345316340|ref|XP_001517303.2|	131	3e-35	PREDICTED: carboxyl-terminal PDZ ligand of neuronal nitric oxide synthase protein-like, partial [Ornithorhynchus anatinus]	sp|O75052|CAPON_HUMAN	105	9e-27	Carboxyl-terminal PDZ ligand of neuronal nitric oxide synthase protein OS=Homo sapiens GN=NOS1AP PE=1 SV=3	--	--	--	--	--	--	--	--	--	--	-	-	-
Unigene0000282	229	188	16.8229	--	--	--	--	--	--	--	--	--	--	--	--	--	--	--	--	--	--	-	-	-
Unigene0000283	266	7	0.5393	gi|512829532|ref|XP_002936896.2|	79.7	4e-16	PREDICTED: NEDD4-binding protein 3 isoform X1 [Xenopus (Silurana) tropicalis]	sp|Q3LUD3|N4BP3_RAT	63.5	2e-11	Nedd4 binding protein 3 OS=Rattus norvegicus GN=N4bp3 PE=2 SV=1	--	--	--	--	--	--	--	--	--	--	-	-	-
Unigene0000284	440	34	1.5835	--	--	--	--	--	--	--	--	--	--	--	--	--	--	--	--	--	--	-	-	-
Unigene0000285	1395	4625	67.9386	gi|58331907|ref|NP_001011073.1|	539	0	L-3-hydroxyacyl-Coenzyme A dehydrogenase [Xenopus (Silurana) tropicalis]	sp|P00348|HCDH_PIG	502	2e-175	Hydroxyacyl-coenzyme A dehydrogenase, mitochondrial OS=Sus scrofa GN=HADH PE=1 SV=2	DR1068	236	3e-73	COG1250	3-hydroxyacyl-CoA dehydrogenase	K00022	0	539	xtr:496484	3-hydroxyacyl-CoA dehydrogenase [EC:1.1.1.35]	GO:0050796//regulation of insulin secretion;GO:0043434//response to peptide hormone;GO:0009062//fatty acid catabolic process	GO:0043168//anion binding;GO:0016616//oxidoreductase activity, acting on the CH-OH group of donors, NAD or NADP as acceptor;GO:0048037//cofactor binding	GO:0019866//organelle inner membrane;GO:0044429//mitochondrial part
Unigene0000286	285	29	2.0851	--	--	--	--	--	--	--	--	--	--	--	--	--	--	--	--	--	--	-	-	-
Unigene0000287	211	13	1.2625	--	--	--	--	--	--	--	--	--	--	--	--	--	--	--	--	--	--	-	-	-
Unigene0000288	445	149	6.8613	gi|524983653|ref|XP_005039819.1|	273	2e-92	PREDICTED: beta-galactoside-binding lectin-like isoform X2 [Ficedula albicollis]	sp|P07583|LEG4_CHICK	239	4e-80	Beta-galactoside-binding lectin OS=Gallus gallus PE=1 SV=2	--	--	--	--	--	K06830	2e-51	167	bta:326598	galectin-1	GO:0048856//anatomical structure development;GO:0048522//positive regulation of cellular process;GO:0046649//lymphocyte activation;GO:0030154//cell differentiation;GO:0007165//signal transduction	-	GO:0005622//intracellular;GO:0031012//extracellular matrix;GO:0044421
Unigene0000289	358	18	1.0303	gi|327270004|ref|XP_003219782.1|	207	1e-65	PREDICTED: PQ-loop repeat-containing protein 1-like isoform 1 [Anolis carolinensis]	sp|Q6NRS2|PQLC1_XENLA	191	6e-60	PQ-loop repeat-containing protein 1 OS=Xenopus laevis GN=pqlc1 PE=2 SV=1	--	--	--	--	--	--	--	--	--	--	-	-	GO:0031224//intrinsic component of membrane
Unigene0000290	326	42	2.64	--	--	--	--	--	--	--	--	--	--	--	--	--	--	--	--	--	--	-	-	-
Unigene0000291	340	15	0.904	gi|148236871|ref|NP_001086639.1|	194	3e-56	kinesin family member 20A [Xenopus laevis]	sp|P97329|KI20A_MOUSE	173	1e-49	Kinesin-like protein KIF20A OS=Mus musculus GN=Kif20a PE=2 SV=1	SPAC25G10.07c	68.6	2e-13	COG5059	Kinesin-like protein	K10402	2e-57	195	xla:495414	kinesin family member 20/23	GO:0000226//microtubule cytoskeleton organization	GO:0032550;GO:0019900//kinase binding;GO:0003774//motor activity;GO:0015631//tubulin binding	GO:0005875//microtubule associated complex
Unigene0000292	2806	5830	42.5755	gi|61889135|ref|NP_001013631.1|	1243	0	calpain 1, large subunit [Xenopus (Silurana) tropicalis]	sp|P00789|CANX_CHICK	1202	0	Calpain-1 catalytic subunit OS=Gallus gallus PE=1 SV=2	--	--	--	--	--	K01367	0	1252	xla:398772	calpain-1 [EC:3.4.22.52]	-	-	-
Unigene0000293	998	165	3.3879	--	--	--	--	--	--	--	--	--	--	--	--	--	--	--	--	--	--	-	-	-
Unigene0000294	315	12	0.7806	gi|284005541|ref|NP_001164682.1|	214	2e-62	Fanconi anemia, complementation group I [Xenopus laevis]	sp|Q9NVI1|FANCI_HUMAN	192	6e-56	Fanconi anemia group I protein OS=Homo sapiens GN=FANCI PE=1 SV=4	--	--	--	--	--	K10895	3e-63	214	xla:100327240	fanconi anemia group I protein	GO:0006259//DNA metabolic process;GO:0016567//protein ubiquitination	GO:0003676//nucleic acid binding;GO:0019899//enzyme binding	GO:0031981//nuclear lumen;GO:0016020//membrane
Unigene0000295	705	435	12.6438	gi|527244723|ref|XP_005140705.1|	173	5e-48	PREDICTED: lipoamide acyltransferase component of branched-chain alpha-keto acid dehydrogenase complex, mitochondrial [Melopsittacus undulatus]	sp|P11181|ODB2_BOVIN	155	2e-42	Lipoamide acyltransferase component of branched-chain alpha-keto acid dehydrogenase complex, mitochondrial OS=Bos taurus GN=DBT PE=1 SV=2	BH0215	72.8	3e-14	COG0508	Pyruvate/2-oxoglutarate dehydrogenase complex, dihydrolipoamide acyltransferase (E2) component, and related enzymes	K09699	3e-47	169	tgu:100229215	2-oxoisovalerate dehydrogenase E2 component (dihydrolipoyl transacylase) [EC:2.3.1.168]	-	GO:0016740//transferase activity	GO:0005759//mitochondrial matrix;GO:0005856//cytoskeleton
Unigene0000296	1567	155	2.0269	gi|530636279|ref|XP_005304980.1|	402	2e-131	PREDICTED: major facilitator superfamily domain-containing protein 2A-B-like isoform X1 [Chrysemys picta bellii]	sp|Q5U3U7|MF2AA_DANRE	235	2e-68	Major facilitator superfamily domain-containing protein 2A-A OS=Danio rerio GN=mfsd2aa PE=2 SV=1	alr3705	78.6	7e-15	COG2211	Na+/melibiose symporter and related transporters	--	--	--	--	--	-	-	-
Unigene0000297	246	10	0.833	--	--	--	--	--	--	--	--	--	--	--	--	--	--	--	--	--	--	-	-	-
Unigene0000298	248	9	0.7437	--	--	--	--	--	--	--	--	--	--	--	--	--	--	--	--	--	--	-	-	-
Unigene0000299	345	33	1.9601	gi|115443551|ref|YP_778570.1|	134	1e-38	50S ribosomal protein L14 [Bigelowiella natans]	sp|A4QJW7|RK14_OLIPU	201	8e-66	50S ribosomal protein L14, chloroplastic OS=Olimarabidopsis pumila GN=rpl14 PE=3 SV=1	all4205	143	1e-43	COG0093	Ribosomal protein L14	K02894	7e-13	66.2	bmy:Bm1_46580	large subunit ribosomal protein L23e	GO:0010467//gene expression	GO:0003723//RNA binding;GO:0005198//structural molecule activity	GO:0009536//plastid;GO:0044391
Unigene0000300	1411	229	3.3257	gi|530611910|ref|XP_005297551.1|	709	0	PREDICTED: LOW QUALITY PROTEIN: integrin beta-4 [Chrysemys picta bellii]	sp|A2A863|ITB4_MOUSE	664	0	Integrin beta-4 OS=Mus musculus GN=Itgb4 PE=2 SV=1	--	--	--	--	--	K06525	0	691	xtr:100485847	integrin beta 4	GO:0043062//extracellular structure organization;GO:0007044//cell-substrate junction assembly;GO:0007166//cell surface receptor signaling pathway;GO:0006928//cellular component movement;GO:0006950//response to stress;GO:0031589//cell-substrate adhesion	GO:0005488//binding	GO:0031988//membrane-bounded vesicle;GO:0043234//protein complex;GO:0030055//cell-substrate junction;GO:0005887//integral component of plasma membrane;GO:0044421
Unigene0000301	242	5	0.4234	--	--	--	--	--	--	--	--	--	--	--	--	--	--	--	--	--	--	-	-	-
Unigene0000302	227	11	0.993	--	--	--	--	--	--	--	--	--	--	--	--	--	--	--	--	--	--	-	-	-
Unigene0000303	1227	87	1.453	gi|465969264|gb|EMP32034.1|	541	0	Synembryn-A, partial [Chelonia mydas]	sp|Q5ZL77|RIC8A_CHICK	538	0	Synembryn-A OS=Gallus gallus GN=RIC8A PE=2 SV=1	--	--	--	--	--	--	--	--	--	--	GO:0048731;GO:0007369//gastrulation;GO:0030198//extracellular matrix organization;GO:0001667//ameboidal cell migration;GO:0007632//visual behavior;GO:0043009//chordate embryonic development;GO:0033124//regulation of GTP catabolic process;GO:0007188//adenylate cyclase-modulating G-protein coupled receptor signaling pathway	-	GO:0016020//membrane;GO:0044424
Unigene0000304	216	23	2.182	--	--	--	--	--	--	--	--	--	--	--	--	--	--	--	--	--	--	-	-	-
Unigene0000305	1395	423	6.2136	gi|46241321|tpg|DAA01767.2|	118	6e-32	TPA_exp: polyprotein [Lytechinus variegatus]	--	--	--	--	--	--	--	--	--	--	--	--	--	--	-	-	-
Unigene0000306	1509	651	8.8404	--	--	--	--	--	--	--	--	--	--	--	--	--	--	--	--	--	--	-	-	-
Unigene0000307	2309	329	2.9198	gi|513222382|ref|XP_004948147.1|	479	5e-157	PREDICTED: RING finger protein 214 isoform X6 [Gallus gallus]	sp|Q8ND24|RN214_HUMAN	441	7e-142	RING finger protein 214 OS=Homo sapiens GN=RNF214 PE=1 SV=2	--	--	--	--	--	--	--	--	--	--	-	-	-
Unigene0000308	504	43	1.7483	--	--	--	--	--	--	--	--	--	--	--	--	--	--	--	--	--	--	-	-	-
Unigene0000309	665	35	1.0785	gi|471370017|ref|XP_004375522.1|	322	1e-97	PREDICTED: titin [Trichechus manatus latirostris]	sp|Q8WZ42|TITIN_HUMAN	317	8e-97	Titin OS=Homo sapiens GN=TTN PE=1 SV=4	--	--	--	--	--	K12567	4e-98	322	mcc:703527	titin [EC:2.7.11.1]	-	-	-
Unigene0000310	405	19	0.9613	--	--	--	--	--	--	--	--	--	--	--	--	--	--	--	--	--	--	-	-	-
Unigene0000311	2296	291	2.5972	gi|530609237|ref|XP_005296263.1|	1118	0	PREDICTED: nucleolar protein 6 [Chrysemys picta bellii]	sp|Q6NRY2|NOL6_XENLA	1011	0	Nucleolar protein 6 OS=Xenopus laevis GN=nol6 PE=2 SV=2	--	--	--	--	--	K14544	0	1023	tgu:100223344	U3 small nucleolar RNA-associated protein 22	-	GO:0003676//nucleic acid binding	GO:0043232;GO:0031981//nuclear lumen
Unigene0000312	212	6	0.58	--	--	--	--	--	--	--	--	--	--	--	--	--	--	--	--	--	--	-	-	-
Unigene0000313	1202	163	2.7788	gi|465990850|gb|EMP38502.1|	144	4e-35	Dapper like protein 2 [Chelonia mydas]	--	--	--	--	--	--	--	--	--	--	--	--	--	--	-	-	-
Unigene0000314	288	17	1.2096	--	--	--	--	--	--	--	--	--	--	--	--	--	--	--	--	--	--	-	-	-
Unigene0000315	223	15	1.3784	gi|195999066|ref|XP_002109401.1|	124	2e-34	40S ribosomal protein S5 [Trichoplax adhaerens]	sp|O65731|RS5_CICAR	150	7e-46	40S ribosomal protein S5 (Fragment) OS=Cicer arietinum GN=RPS5 PE=2 SV=1	YJR123w	109	3e-30	COG0049	Ribosomal protein S7	K02989	3e-35	124	tad:TRIADDRAFT_37197	small subunit ribosomal protein S5e	GO:0006448//regulation of translational elongation	GO:0005198//structural molecule activity	GO:0015935//small ribosomal subunit
Unigene0000316	207	6	0.594	--	--	--	--	--	--	--	--	--	--	--	--	--	--	--	--	--	--	-	-	-
Unigene0000317	1641	449	5.6068	gi|348567705|ref|XP_003469639.1|	115	5e-28	PREDICTED: c-C motif chemokine 3-like [Cavia porcellus]	sp|Q8HYQ2|CCL4_MACMU	99.4	2e-23	C-C motif chemokine 4 OS=Macaca mulatta GN=CCL4 PE=2 SV=1	--	--	--	--	--	K05408	4e-24	102	ecb:100057909	C-C motif chemokine 3	GO:0043065//positive regulation of apoptotic process;GO:0006954//inflammatory response;GO:0044093;GO:0006996//organelle organization;GO:0008347//glial cell migration;GO:0019233//sensory perception of pain;GO:0001503//ossification;GO:0043410//positive regulation of MAPK cascade;GO:0002762//negative regulation of myeloid leukocyte differentiation;GO:0002690//positive regulation of leukocyte chemota…	GO:0004697//protein kinase C activity;GO:0005125//cytokine activity;GO:0060229//lipase activator activity	GO:0044444//cytoplasmic part;GO:0044421
Unigene0000318	492	100	4.165	--	--	--	--	--	--	--	--	--	--	--	--	--	--	--	--	--	--	-	-	-
Unigene0000319	271	13	0.983	gi|505775891|ref|XP_004602342.1|	99.4	8e-23	PREDICTED: leucine-rich repeat and death domain-containing protein 1 [Sorex araneus]	sp|Q4R6F0|LRRD1_MACFA	87	1e-19	Leucine-rich repeat and death domain-containing protein 1 OS=Macaca fascicularis GN=LRRD1 PE=2 SV=1	MA2301_1	59.7	2e-11	COG4886	Leucine-rich repeat (LRR) protein	--	--	--	--	--	-	-	-
Unigene0000320	409	30	1.5031	gi|327282171|ref|XP_003225817.1|	88.2	5e-18	PREDICTED: FYVE and coiled-coil domain-containing protein 1-like [Anolis carolinensis]	--	--	--	--	--	--	--	--	--	--	--	--	--	--	-	-	-
Unigene0000321	435	162	7.6314	gi|528768520|gb|EPY88179.1|	266	1e-89	60S ribosomal protein L27-like protein [Camelus ferus]	sp|P61354|RL27_RAT	263	1e-89	60S ribosomal protein L27 OS=Rattus norvegicus GN=Rpl27 PE=2 SV=2	YDR471w	159	2e-49	COG2163	Ribosomal protein L14E/L6E/L27E	K02901	3e-89	263	tgu:100229359	large subunit ribosomal protein L27e	GO:0006412//translation;GO:0019080;GO:0000956//nuclear-transcribed mRNA catabolic process;GO:0006613//cotranslational protein targeting to membrane	GO:0003723//RNA binding;GO:0005198//structural molecule activity	GO:0031988//membrane-bounded vesicle;GO:0043231//intracellular membrane-bounded organelle;GO:0015934//large ribosomal subunit
Unigene0000322	2151	1377	13.1181	--	--	--	--	--	--	--	--	--	--	--	--	--	--	--	--	--	--	-	-	-
Unigene0000323	445	34	1.5657	--	--	--	--	--	--	--	--	--	--	--	--	--	--	--	--	--	--	-	-	-
Unigene0000324	203	9	0.9085	gi|528487382|ref|XP_002663156.2|	54.3	2e-07	PREDICTED: semaphorin-6B [Danio rerio]	--	--	--	--	--	--	--	--	--	K06842	7e-06	47.4	dre:562398	semaphorin 6	-	-	-
Unigene0000325	1350	186	2.8233	gi|465972277|gb|EMP32987.1|	55.5	4e-06	hypothetical protein UY3_09865 [Chelonia mydas]	--	--	--	--	--	--	--	--	--	--	--	--	--	--	-	-	-
Unigene0000326	235	8	0.6976	--	--	--	--	--	--	--	--	--	--	--	--	--	--	--	--	--	--	-	-	-
Unigene0000327	256	15	1.2007	gi|512855835|ref|XP_004916445.1|	65.9	3e-11	PREDICTED: zinc finger protein 585A-like [Xenopus (Silurana) tropicalis]	sp|Q8TBZ5|ZN502_HUMAN	61.2	8e-11	Zinc finger protein 502 OS=Homo sapiens GN=ZNF502 PE=2 SV=1	--	--	--	--	--	--	--	--	--	--	-	-	-
Unigene0000328	922	147	3.2671	--	--	--	--	--	--	--	--	--	--	--	--	--	--	--	--	--	--	-	-	-
Unigene0000329	771	110	2.9236	--	--	--	--	--	--	--	--	--	--	--	--	--	--	--	--	--	--	-	-	-
Unigene0000330	316	25	1.6212	--	--	--	--	--	--	--	--	--	--	--	--	--	--	--	--	--	--	-	-	-
Unigene0000331	523	24	0.9403	gi|466003809|gb|EMP42236.1|	99	1e-23	Glutamate receptor-interacting protein 1 [Chelonia mydas]	sp|Q9Y3R0|GRIP1_HUMAN	79.3	1e-15	Glutamate receptor-interacting protein 1 OS=Homo sapiens GN=GRIP1 PE=1 SV=3	--	--	--	--	--	--	--	--	--	--	GO:0033036	GO:0005515//protein binding	GO:0043005//neuron projection;GO:0005768//endosome;GO:0044425//membrane part
Unigene0000332	225	20	1.8215	--	--	--	--	--	--	--	--	--	--	--	--	--	--	--	--	--	--	-	-	-
Unigene0000333	4752	1412	6.0889	gi|148227386|ref|NP_001083226.1|	2202	0	pyruvate carboxylase, gene 1 [Xenopus laevis]	sp|P11498|PYC_HUMAN	2078	0	Pyruvate carboxylase, mitochondrial OS=Homo sapiens GN=PC PE=1 SV=2	SPBC17G9.11c	1256	0	COG1038	Pyruvate carboxylase	K01958	0	2202	xla:398811	pyruvate carboxylase [EC:6.4.1.1]	GO:0043648//dicarboxylic acid metabolic process;GO:0032787//monocarboxylic acid metabolic process;GO:0006790//sulfur compound metabolic process;GO:0006766//vitamin metabolic process;GO:0006006//glucose metabolic process	GO:0019842//vitamin binding;GO:0016885;GO:0043169//cation binding;GO:0032550;GO:0003676//nucleic acid binding;GO:0016879//ligase activity, forming carbon-nitrogen bonds	GO:0019866//organelle inner membrane;GO:0044429//mitochondrial part
Unigene0000334	621	13597	448.673	--	--	--	--	--	--	--	--	--	--	--	--	--	--	--	--	--	--	-	-	-
Unigene0000335	279	11	0.8079	--	--	--	--	--	--	--	--	--	--	--	--	--	--	--	--	--	--	-	-	-
Unigene0000336	690	42	1.2473	--	--	--	--	--	--	--	--	--	--	--	--	--	--	--	--	--	--	-	-	-
Unigene0000337	1637	10918	136.67	gi|148224758|ref|NP_001081358.1|	454	7e-153	alpha-1-antiproteinase precursor [Xenopus laevis]	sp|O54763|A1AT_CALCN	403	5e-134	Alpha-1-antiproteinase OS=Callosciurus caniceps PE=2 SV=1	all0778	194	4e-55	COG4826	Serine protease inhibitor	K03984	5e-148	440	xla:379963	alpha-1-antitrypsin	-	-	-
Unigene0000338	2138	303	2.9041	--	--	--	--	--	--	--	--	--	--	--	--	--	--	--	--	--	--	-	-	-
Unigene0000339	201	7	0.7136	gi|530624034|ref|XP_005301582.1|	85.9	6e-19	PREDICTED: trichohyalin-like [Chrysemys picta bellii]	--	--	--	--	--	--	--	--	--	--	--	--	--	--	-	-	-
Unigene0000340	495	97	4.0156	--	--	--	--	--	--	--	--	--	--	--	--	--	--	--	--	--	--	-	-	-
Unigene0000341	262	9	0.7039	--	--	--	--	--	--	--	--	--	--	--	--	--	--	--	--	--	--	-	-	-
Unigene0000342	1496	621	8.5063	gi|77403694|dbj|BAE46429.1|	51.6	8e-12	ORF2-encoded protein [Danio rerio]	--	--	--	--	--	--	--	--	--	--	--	--	--	--	-	-	-
Unigene0000343	789	50	1.2986	gi|140833067|gb|AAI35845.1|	259	2e-81	LOC100125175 protein [Xenopus (Silurana) tropicalis]	sp|A0JPG1|F16B1_XENLA	258	1e-78	Protein FAM160B1 OS=Xenopus laevis GN=fam160b1 PE=2 SV=1	--	--	--	--	--	--	--	--	--	--	-	-	-
Unigene0000344	261	6	0.4711	--	--	--	--	--	--	--	--	--	--	--	--	--	--	--	--	--	--	-	-	-
Unigene0000345	357	19	1.0906	--	--	--	--	--	--	--	--	--	--	--	--	--	--	--	--	--	--	-	-	-
Unigene0000346	683	45	1.3501	--	--	--	--	--	--	--	--	--	--	--	--	--	--	--	--	--	--	-	-	-
Unigene0000347	237	9	0.7782	--	--	--	--	--	--	--	--	--	--	--	--	--	--	--	--	--	--	-	-	-
Unigene0000348	230	12	1.0691	--	--	--	--	--	--	--	--	--	--	--	--	--	--	--	--	--	--	-	-	-
Unigene0000349	236	6	0.521	--	--	--	--	sp|Q40518|MSK1_TOBAC	50.1	4e-07	Shaggy-related protein kinase NtK-1 OS=Nicotiana tabacum GN=NTK-1 PE=2 SV=1	--	--	--	--	--	--	--	--	--	--	-	-	-
Unigene0000350	581	36	1.2697	--	--	--	--	--	--	--	--	--	--	--	--	--	--	--	--	--	--	-	-	-
Unigene0000351	2115	287	2.7807	gi|354472089|ref|XP_003498273.1|	391	1e-128	PREDICTED: phosphatidate phosphatase PPAPDC1B-like [Cricetulus griseus]	sp|Q8NEB5|PPC1B_HUMAN	371	9e-122	Phosphatidate phosphatase PPAPDC1B OS=Homo sapiens GN=PPAPDC1B PE=1 SV=2	YDR284c	126	3e-31	COG0671	Membrane-associated phospholipid phosphatase	--	--	--	--	--	GO:0016311//dephosphorylation	GO:0016791//phosphatase activity	GO:0031224//intrinsic component of membrane;GO:0044424
Unigene0000352	286	18	1.2897	--	--	--	--	--	--	--	--	--	--	--	--	--	--	--	--	--	--	-	-	-
Unigene0000353	216	5	0.4743	gi|118404598|ref|NP_001072651.1|	95.9	8e-22	DENN/MADD domain containing 2C [Xenopus (Silurana) tropicalis]	sp|Q68D51|DEN2C_HUMAN	89	2e-20	DENN domain-containing protein 2C OS=Homo sapiens GN=DENND2C PE=1 SV=2	--	--	--	--	--	--	--	--	--	--	GO:0032318//regulation of Ras GTPase activity	GO:0005088//Ras guanyl-nucleotide exchange factor activity	-
Unigene0000354	895	180	4.1212	--	--	--	--	--	--	--	--	--	--	--	--	--	--	--	--	--	--	-	-	-
Unigene0000355	388	36	1.9013	--	--	--	--	--	--	--	--	--	--	--	--	--	--	--	--	--	--	-	-	-
Unigene0000356	223	12	1.1027	--	--	--	--	--	--	--	--	--	--	--	--	--	--	--	--	--	--	-	-	-
Unigene0000357	362	13	0.7359	--	--	--	--	--	--	--	--	--	--	--	--	--	--	--	--	--	--	-	-	-
Unigene0000358	550	54	2.0119	--	--	--	--	--	--	--	--	--	--	--	--	--	--	--	--	--	--	-	-	-
Unigene0000359	417	81	3.9804	gi|327282171|ref|XP_003225817.1|	55.1	6e-07	PREDICTED: FYVE and coiled-coil domain-containing protein 1-like [Anolis carolinensis]	--	--	--	--	--	--	--	--	--	--	--	--	--	--	-	-	-
Unigene0000360	378	12	0.6505	--	--	--	--	--	--	--	--	--	--	--	--	--	--	--	--	--	--	-	-	-
Unigene0000361	582	65	2.2886	gi|530580230|ref|XP_005284015.1|	161	1e-43	PREDICTED: heparan-alpha-glucosaminide N-acetyltransferase-like isoform X2 [Chrysemys picta bellii]	sp|Q3UDW8|HGNAT_MOUSE	132	4e-34	Heparan-alpha-glucosaminide N-acetyltransferase OS=Mus musculus GN=Hgsnat PE=1 SV=2	--	--	--	--	--	K10532	5e-40	149	mdo:100033053	heparan-alpha-glucosaminide N-acetyltransferase [EC:2.3.1.78]	-	-	-
Unigene0000362	625	47	1.541	--	--	--	--	--	--	--	--	--	--	--	--	--	--	--	--	--	--	-	-	-
Unigene0000363	232	11	0.9716	--	--	--	--	--	--	--	--	--	--	--	--	--	--	--	--	--	--	-	-	-
Unigene0000364	235	8	0.6976	--	--	--	--	--	--	--	--	--	--	--	--	--	--	--	--	--	--	-	-	-
Unigene0000365	219	7	0.655	--	--	--	--	--	--	--	--	--	--	--	--	--	--	--	--	--	--	-	-	-
Unigene0000366	405	32	1.6191	--	--	--	--	--	--	--	--	--	--	--	--	--	--	--	--	--	--	-	-	-
Unigene0000367	296	14	0.9692	--	--	--	--	--	--	--	--	--	--	--	--	--	--	--	--	--	--	-	-	-
Unigene0000368	2063	308	3.0594	gi|294715527|gb|ADF30857.1|	645	0	vasotocin receptor type 1a [Taricha granulosa]	sp|Q9WTV8|V1AR_MICMA	558	0	Vasopressin V1a receptor OS=Microtus montanus GN=Avpr1a PE=3 SV=2	--	--	--	--	--	K04226	0	587	xtr:100488869	arginine vasopressin receptor 1A	GO:0007166//cell surface receptor signaling pathway;GO:0001990	GO:0008528//G-protein coupled peptide receptor activity	GO:0031224//intrinsic component of membrane
Unigene0000369	301	13	0.885	--	--	--	--	--	--	--	--	--	--	--	--	--	--	--	--	--	--	-	-	-
Unigene0000370	286	12	0.8598	gi|301609554|ref|XP_002934320.1|	171	2e-48	PREDICTED: phosphatidylinositol 4,5-bisphosphate 5-phosphatase A [Xenopus (Silurana) tropicalis]	sp|P59644|PI5PA_MOUSE	159	1e-44	Phosphatidylinositol 4,5-bisphosphate 5-phosphatase A OS=Mus musculus GN=Inpp5j PE=1 SV=2	SPBC2G2.02_2	72.8	3e-15	COG5411	Phosphatidylinositol 5-phosphate phosphatase	K01106	4e-49	171	xtr:779554	inositol-1,4,5-trisphosphate 5-phosphatase [EC:3.1.3.56]	GO:0046488//phosphatidylinositol metabolic process	-	-
Unigene0000371	756	41	1.1113	gi|483501968|gb|EOA95358.1|	355	7e-119	Glucocorticoid modulatory element-binding protein 2, partial [Anas platyrhynchos]	sp|P58929|GMEB2_MOUSE	347	3e-115	Glucocorticoid modulatory element-binding protein 2 OS=Mus musculus GN=Gmeb2 PE=2 SV=2	--	--	--	--	--	--	--	--	--	--	GO:0010556;GO:0006351//transcription, DNA-templated	GO:0043169//cation binding;GO:0003676//nucleic acid binding;GO:0003712//transcription cofactor activity	GO:0043231//intracellular membrane-bounded organelle
Unigene0000372	251	9	0.7348	--	--	--	--	--	--	--	--	--	--	--	--	--	--	--	--	--	--	-	-	-
Unigene0000373	1748	263	3.0831	gi|530589751|ref|XP_005288557.1|	323	6e-102	PREDICTED: protein SSUH2 homolog isoform X1 [Chrysemys picta bellii]	sp|Q9Y2M2|SSUH2_HUMAN	233	4e-69	Protein SSUH2 homolog OS=Homo sapiens GN=SSUH2 PE=1 SV=1	--	--	--	--	--	--	--	--	--	--	-	-	-
Unigene0000374	2408	231	1.9658	gi|148683813|gb|EDL15760.1|	1208	0	amyloid beta precursor protein (cytoplasmic tail) binding protein 2 [Mus musculus]	sp|Q92624|APBP2_HUMAN	1166	0	Amyloid protein-binding protein 2 OS=Homo sapiens GN=APPBP2 PE=1 SV=2	MA0188	89.7	1e-17	COG0457	FOG: TPR repeat	--	--	--	--	--	GO:0015031//protein transport	GO:0005488//binding;GO:0003774//motor activity	GO:0012506//vesicle membrane;GO:0043231//intracellular membrane-bounded organelle;GO:0015630//microtubule cytoskeleton
Unigene0000375	733	51	1.4258	--	--	--	--	--	--	--	--	--	--	--	--	--	--	--	--	--	--	-	-	-
Unigene0000376	1003	1071	21.881	--	--	--	--	--	--	--	--	--	--	--	--	--	--	--	--	--	--	-	-	-
Unigene0000377	658	100	3.1142	--	--	--	--	--	--	--	--	--	--	--	--	--	--	--	--	--	--	-	-	-
Unigene0000378	221	14	1.2981	--	--	--	--	--	--	--	--	--	--	--	--	--	--	--	--	--	--	-	-	-
Unigene0000379	1368	740	11.0847	--	--	--	--	--	--	--	--	--	--	--	--	--	--	--	--	--	--	-	-	-
Unigene0000380	7060	19561	56.7761	gi|345306921|ref|XP_003428518.1|	2595	0	PREDICTED: collagen alpha-3(VI) chain [Ornithorhynchus anatinus]	sp|P15989|CO6A3_CHICK	2243	0	Collagen alpha-3(VI) chain OS=Gallus gallus GN=COL6A3 PE=2 SV=2	--	--	--	--	--	K06238	0	2246	xtr:100488707	collagen, type VI, alpha	-	-	-
Unigene0000381	2456	866	7.2255	gi|530604387|ref|XP_005293931.1|	1050	0	PREDICTED: actin-binding LIM protein 1 isoform X13 [Chrysemys picta bellii]	sp|O14639|ABLM1_HUMAN	998	0	Actin-binding LIM protein 1 OS=Homo sapiens GN=ABLIM1 PE=1 SV=3	--	--	--	--	--	K07520	0	1016	tgu:100226714	actin-binding LIM protein	-	-	-
Unigene0000382	481	33	1.4059	--	--	--	--	--	--	--	--	--	--	--	--	--	--	--	--	--	--	-	-	-
Unigene0000383	229	8	0.7159	--	--	--	--	--	--	--	--	--	--	--	--	--	--	--	--	--	--	-	-	-
Unigene0000384	2192	327	3.0569	--	--	--	--	--	--	--	--	--	--	--	--	--	--	--	--	--	--	-	-	-
Unigene0000385	726	63	1.7782	gi|449498752|ref|XP_002196003.2|	506	7e-163	PREDICTED: transcriptional regulator ATRX [Taeniopygia guttata]	sp|P46100|ATRX_HUMAN	442	6e-141	Transcriptional regulator ATRX OS=Homo sapiens GN=ATRX PE=1 SV=5	SPAC15A10.03c	67.4	3e-12	COG0553	Superfamily II DNA/RNA helicases, SNF2 family	K10779	2e-163	506	tgu:100229394	transcriptional regulator ATRX [EC:3.6.4.12]	-	GO:0046914//transition metal ion binding;GO:0003676//nucleic acid binding;GO:0017111//nucleoside-triphosphatase activity;GO:0032550	-
Unigene0000386	1058	423	8.1928	gi|402902749|ref|XP_003914259.1|	547	0	PREDICTED: thymidylate synthase isoform 1 [Papio anubis]	sp|P04818|TYSY_HUMAN	542	0	Thymidylate synthase OS=Homo sapiens GN=TYMS PE=1 SV=3	SPAC15E1.04_2	351	7e-119	COG0207	Thymidylate synthase	K00560	0	544	mcc:697580	thymidylate synthase [EC:2.1.1.45]	GO:0006213//pyrimidine nucleoside metabolic process;GO:0048017//inositol lipid-mediated signaling;GO:0000082//G1/S transition of mitotic cell cycle;GO:0031960//response to corticosteroid;GO:0001501//skeletal system development;GO:0009177;GO:0006259//DNA metabolic process;GO:0040007//growth;GO:0031099//regeneration;GO:0006760//folic acid-containing compound metabolic process;GO:0002069;GO:0005975/…	GO:0042083//5,10-methylenetetrahydrofolate-dependent methyltransferase activity;GO:0046983//protein dimerization activity;GO:0019842//vitamin binding	GO:0031981//nuclear lumen;GO:0019866//organelle inner membrane;GO:0044429//mitochondrial part
Unigene0000387	206	5	0.4974	gi|465960415|gb|EMP28858.1|	53.5	3e-07	FAST kinase domain-containing protein 5 [Chelonia mydas]	--	--	--	--	--	--	--	--	--	--	--	--	--	--	-	-	-
Unigene0000388	370	35	1.9384	--	--	--	--	--	--	--	--	--	--	--	--	--	--	--	--	--	--	-	-	-
Unigene0000389	3386	1241	7.5104	gi|530648781|ref|XP_005310931.1|	251	1e-73	PREDICTED: CKLF-like MARVEL transmembrane domain-containing protein 3 [Chrysemys picta bellii]	sp|Q96MX0|CKLF3_HUMAN	234	5e-69	CKLF-like MARVEL transmembrane domain-containing protein 3 OS=Homo sapiens GN=CMTM3 PE=2 SV=1	--	--	--	--	--	--	--	--	--	--	GO:0042221//response to chemical	GO:0005102//receptor binding	GO:0044421;GO:0031224//intrinsic component of membrane
Unigene0000390	228	9	0.8089	gi|118404498|ref|NP_001072740.1|	90.5	7e-20	nuclear factor of activated T-cells, cytoplasmic, calcineurin-dependent 1 [Xenopus (Silurana) tropicalis]	sp|O88942|NFAC1_MOUSE	56.2	4e-09	Nuclear factor of activated T-cells, cytoplasmic 1 OS=Mus musculus GN=Nfatc1 PE=2 SV=1	--	--	--	--	--	K04446	4e-27	108	gga:420815	nuclear factor of activated T-cells, cytoplasmic, calcineurin-dependent	GO:0006351//transcription, DNA-templated	GO:0001071//nucleic acid binding transcription factor activity	GO:0043231//intracellular membrane-bounded organelle
Unigene0000391	251	15	1.2246	--	--	--	--	--	--	--	--	--	--	--	--	--	--	--	--	--	--	-	-	-
Unigene0000392	1227	269	4.4925	--	--	--	--	--	--	--	--	--	--	--	--	--	--	--	--	--	--	-	-	-
Unigene0000393	374	76	4.1641	--	--	--	--	--	--	--	--	--	--	--	--	--	--	--	--	--	--	-	-	-
Unigene0000394	224	7	0.6404	--	--	--	--	--	--	--	--	--	--	--	--	--	--	--	--	--	--	-	-	-
Unigene0000395	273	12	0.9007	--	--	--	--	--	--	--	--	--	--	--	--	--	--	--	--	--	--	-	-	-
Unigene0000396	213	8	0.7696	--	--	--	--	--	--	--	--	--	--	--	--	--	--	--	--	--	--	-	-	-
Unigene0000397	778	131	3.4504	gi|395858092|ref|XP_003801408.1|	163	1e-46	PREDICTED: ciliary neurotrophic factor [Otolemur garnettii]	sp|O02732|CNTF_PIG	161	4e-47	Ciliary neurotrophic factor OS=Sus scrofa GN=CNTF PE=2 SV=1	--	--	--	--	--	K05420	9e-47	161	ssc:100518821	ciliary neurotrophic factor	GO:0043067//regulation of programmed cell death;GO:0060284//regulation of cell development;GO:2000026//regulation of multicellular organismal development;GO:0007165//signal transduction;GO:0009887//organ morphogenesis;GO:0048523//negative regulation of cellular process;GO:0030182//neuron differentiation	GO:0005102//receptor binding	GO:0044424;GO:0044421
Unigene0000398	208	7	0.6896	gi|148687929|gb|EDL19876.1|	138	4e-41	mCG147660 [Mus musculus]	--	--	--	--	--	--	--	--	--	--	--	--	--	--	-	-	-
Unigene0000399	261	10	0.7851	--	--	--	--	--	--	--	--	--	--	--	--	--	--	--	--	--	--	-	-	-
Unigene0000400	1701	1726	20.7929	--	--	--	--	--	--	--	--	--	--	--	--	--	--	--	--	--	--	-	-	-
Unigene0000401	288	65	4.6249	gi|63102612|gb|AAY33212.1|	123	2e-34	anti-rabies virus immunoglobulin heavy chain variable region [Homo sapiens]	sp|P01769|HV308_HUMAN	109	3e-30	Ig heavy chain V-III region GA OS=Homo sapiens PE=1 SV=1	--	--	--	--	--	--	--	--	--	--	-	-	-
Unigene0000402	273	12	0.9007	--	--	--	--	--	--	--	--	--	--	--	--	--	--	--	--	--	--	-	-	-
Unigene0000403	1548	3449	45.6563	gi|166157858|ref|NP_001107349.1|	830	0	eukaryotic initiation factor 4A-III [Xenopus (Silurana) tropicalis]	sp|B7ZTW1|IF4A3_XENTR	831	0	Eukaryotic initiation factor 4A-III OS=Xenopus tropicalis GN=eif4a3 PE=2 SV=1	SPAC1F5.10	666	0	COG0513	Superfamily II DNA and RNA helicases	K13025	0	830	xtr:100135173	ATP-dependent RNA helicase [EC:3.6.4.13]	GO:0007166//cell surface receptor signaling pathway;GO:0050658//RNA transport;GO:0006412//translation;GO:0000288//nuclear-transcribed mRNA catabolic process, deadenylation-dependent decay;GO:0009154//purine ribonucleotide catabolic process;GO:0000380//alternative mRNA splicing, via spliceosome;GO:0042254//ribosome biogenesis	GO:0003724//RNA helicase activity;GO:0032550;GO:0070717;GO:0008135//translation factor activity, nucleic acid binding;GO:0042623//ATPase activity, coupled	GO:0005681//spliceosomal complex;GO:0016604//nuclear body;GO:0043234//protein complex;GO:0044444//cytoplasmic part
Unigene0000404	427	25	1.1998	--	--	--	--	--	--	--	--	--	--	--	--	--	--	--	--	--	--	-	-	-
Unigene0000405	630	54	1.7564	gi|115618032|ref|XP_792312.2|	53.5	4e-06	PREDICTED: uncharacterized protein LOC587493 [Strongylocentrotus purpuratus]	--	--	--	--	--	--	--	--	--	--	--	--	--	--	-	-	-
Unigene0000406	419	21	1.027	gi|324022915|gb|ADY15484.1|	122	4e-31	NADH dehydrogenase subunit 4 (mitochondrion) [Aurelia aurita]	sp|A4QLF9|NU4C_LEPVR	276	6e-90	NAD(P)H-quinone oxidoreductase chain 4, chloroplastic OS=Lepidium virginicum GN=ndhD PE=3 SV=2	alr3957	177	3e-52	COG1008	NADH:ubiquinone oxidoreductase subunit 4 (chain M)	K03881	7e-27	108	hmg:6904238	NADH dehydrogenase I subunit 4 [EC:1.6.5.3]	GO:0055114//oxidation-reduction process	-	-
Unigene0000407	227	13	1.1735	--	--	--	--	--	--	--	--	--	--	--	--	--	--	--	--	--	--	-	-	-
Unigene0000408	340	15	0.904	--	--	--	--	--	--	--	--	--	--	--	--	--	--	--	--	--	--	-	-	-
Unigene0000409	207	4	0.396	gi|18490763|gb|AAH22691.1|	120	2e-32	Anks3 protein, partial [Mus musculus]	sp|Q5M9H0|ANKS3_RAT	122	2e-32	Ankyrin repeat and SAM domain-containing protein 3 OS=Rattus norvegicus GN=Anks3 PE=2 SV=1	--	--	--	--	--	--	--	--	--	--	-	-	-
Unigene0000410	218	5	0.47	gi|326675256|ref|XP_002665081.2|	85.5	6e-19	PREDICTED: CBL-interacting serine/threonine-protein kinase 25-like [Danio rerio]	sp|P54737|PKN5_MYXXA	50.4	2e-07	Serine/threonine-protein kinase pkn5 OS=Myxococcus xanthus GN=pkn5 PE=2 SV=1	PAE0815	44.3	6e-06	COG0515	Serine/threonine protein kinase	--	--	--	--	--	GO:0006796//phosphate-containing compound metabolic process	GO:0036094//small molecule binding;GO:0004672//protein kinase activity;GO:0097159//organic cyclic compound binding	-
Unigene0000411	249	6	0.4938	gi|512871918|ref|XP_004918561.1|	163	2e-45	PREDICTED: rho GTPase-activating protein 39-like isoform X2 [Xenopus (Silurana) tropicalis]	sp|Q9C0H5|RHG39_HUMAN	145	6e-40	Rho GTPase-activating protein 39 OS=Homo sapiens GN=ARHGAP39 PE=1 SV=2	--	--	--	--	--	--	--	--	--	--	GO:0007154//cell communication	-	GO:0043232
Unigene0000412	303	12	0.8116	--	--	--	--	--	--	--	--	--	--	--	--	--	--	--	--	--	--	-	-	-
Unigene0000413	245	7	0.5855	gi|470640564|ref|XP_004325237.1|	161	1e-45	PREDICTED: general transcription factor 3C polypeptide 3, partial [Tursiops truncatus]	sp|Q9Y5Q9|TF3C3_HUMAN	161	6e-46	General transcription factor 3C polypeptide 3 OS=Homo sapiens GN=GTF3C3 PE=1 SV=1	--	--	--	--	--	--	--	--	--	--	GO:0006383//transcription from RNA polymerase III promoter	GO:0003676//nucleic acid binding	GO:0031981//nuclear lumen
Unigene0000414	495	65	2.6908	--	--	--	--	--	--	--	--	--	--	--	--	--	--	--	--	--	--	-	-	-
Unigene0000415	548	22923	857.176	gi|385268363|gb|AFI56236.1|	280	2e-94	hemoglobin subunit alpha-A [Troglodytes aedon]	sp|P01997|HBA_STUVU	270	2e-91	Hemoglobin subunit alpha-A OS=Sturnus vulgaris GN=HBAA PE=1 SV=1	--	--	--	--	--	K13822	3e-94	278	tgu:100190494	hemoglobin subunit alpha	GO:0015669	GO:0046906//tetrapyrrole binding;GO:0046914//transition metal ion binding;GO:0022892	GO:0043234//protein complex
Unigene0000416	572	35	1.2539	gi|30802150|gb|AAH51356.1|	341	8e-114	KIRREL protein [Homo sapiens]	sp|Q96J84|KIRR1_HUMAN	341	3e-111	Kin of IRRE-like protein 1 OS=Homo sapiens GN=KIRREL PE=1 SV=2	--	--	--	--	--	--	--	--	--	--	GO:0001932//regulation of protein phosphorylation;GO:0003008;GO:0030041//actin filament polymerization	GO:0008092//cytoskeletal protein binding	GO:0030054//cell junction;GO:0031224//intrinsic component of membrane;GO:0030425//dendrite;GO:0044444//cytoplasmic part
Unigene0000417	272	8	0.6027	--	--	--	--	--	--	--	--	--	--	--	--	--	--	--	--	--	--	-	-	-
Unigene0000418	2727	382	2.8705	gi|395534672|ref|XP_003769364.1|	1403	0	PREDICTED: activating signal cointegrator 1 complex subunit 3 isoform 2 [Sarcophilus harrisii]	sp|F1NTD6|ASCC3_CHICK	1350	0	Activating signal cointegrator 1 complex subunit 3 OS=Gallus gallus GN=ascc3 PE=3 SV=2	SPBC13G1.10c	586	0	COG1204	Superfamily II helicase	K01529	0	1389	mdo:100020863	[EC:3.6.1.-]	GO:0006351//transcription, DNA-templated;GO:0009154//purine ribonucleotide catabolic process;GO:0032392//DNA geometric change;GO:0006281//DNA repair	GO:0032550;GO:0004003//ATP-dependent DNA helicase activity	GO:0043231//intracellular membrane-bounded organelle
Unigene0000419	441	193	8.968	--	--	--	--	--	--	--	--	--	--	--	--	--	--	--	--	--	--	-	-	-
Unigene0000420	780	73	1.9178	--	--	--	--	--	--	--	--	--	--	--	--	--	--	--	--	--	--	-	-	-
Unigene0000421	763	55	1.4771	gi|226489955|emb|CAX75128.1|	285	3e-93	purine-nucleoside phosphorylase [Schistosoma japonicum]	sp|P23492|PNPH_MOUSE	229	4e-72	Purine nucleoside phosphorylase OS=Mus musculus GN=Pnp PE=1 SV=2	BH1531	227	2e-72	COG0005	Purine nucleoside phosphorylase	K03783	8e-81	252	tad:TRIADDRAFT_55525	purine-nucleoside phosphorylase [EC:2.4.2.1]	GO:0055086//nucleobase-containing small molecule metabolic process	GO:0005488//binding;GO:0016763//transferase activity, transferring pentosyl groups	-
Unigene0000422	343	61	3.6443	--	--	--	--	--	--	--	--	--	--	--	--	--	--	--	--	--	--	-	-	-
Unigene0000423	1313	162	2.5283	gi|530622346|ref|XP_005300783.1|	485	1e-165	PREDICTED: mothers against decapentaplegic homolog 6 isoform X1 [Chrysemys picta bellii]	sp|Q9W734|SMAD6_CHICK	475	1e-163	Mothers against decapentaplegic homolog 6 OS=Gallus gallus GN=SMAD6 PE=2 SV=1	--	--	--	--	--	K04677	2e-163	475	gga:374096	SMAD, mothers against DPP 6/7	GO:0007183//SMAD protein complex assembly;GO:0007155//cell adhesion;GO:0007179//transforming growth factor beta receptor signaling pathway;GO:0008283//cell proliferation;GO:0006915//apoptotic process;GO:0034405//response to fluid shear stress;GO:0001933//negative regulation of protein phosphorylation;GO:0000578//embryonic axis specification;GO:0035295//tube development;GO:0002376//immune system p…	GO:0044389;GO:0070697//activin receptor binding;GO:0005160//transforming growth factor beta receptor binding;GO:0001071//nucleic acid binding transcription factor activity;GO:0005072//transforming growth factor beta receptor, cytoplasmic mediator activity;GO:0043169//cation binding;GO:0000975//regulatory region DNA binding;GO:0046332//SMAD binding	GO:0043231//intracellular membrane-bounded organelle;GO:0043234//protein complex
Unigene0000424	206	6	0.5968	--	--	--	--	--	--	--	--	--	--	--	--	--	--	--	--	--	--	-	-	-
Unigene0000425	301	13	0.885	gi|51259441|gb|AAH79370.1|	204	9e-64	Coq9 protein [Rattus norvegicus]	sp|Q68FT1|COQ9_RAT	204	9e-65	Ubiquinone biosynthesis protein COQ9, mitochondrial OS=Rattus norvegicus GN=Coq9 PE=2 SV=2	--	--	--	--	--	--	--	--	--	--	GO:0006743//ubiquinone metabolic process;GO:0022904//respiratory electron transport chain	-	GO:0043231//intracellular membrane-bounded organelle
Unigene0000426	868	81	1.9122	--	--	--	--	--	--	--	--	--	--	--	--	--	--	--	--	--	--	-	-	-
Unigene0000427	257	14	1.1163	--	--	--	--	--	--	--	--	--	--	--	--	--	--	--	--	--	--	-	-	-
Unigene0000428	1782	604	6.9456	gi|148225775|ref|NP_001089128.1|	419	2e-140	protein FAM92A1-A [Xenopus laevis]	sp|Q2VR06|F92AA_XENLA	419	2e-141	Protein FAM92A1-A OS=Xenopus laevis GN=fam92a1-a PE=2 SV=1	--	--	--	--	--	--	--	--	--	--	-	-	-
Unigene0000429	558	36	1.322	--	--	--	--	--	--	--	--	--	--	--	--	--	--	--	--	--	--	-	-	-
Unigene0000430	425	16	0.7715	--	--	--	--	--	--	--	--	--	--	--	--	--	--	--	--	--	--	-	-	-
Unigene0000431	602	30	1.0212	gi|149028079|gb|EDL83530.1|	408	1e-136	rCG38346, isoform CRA_a [Rattus norvegicus]	sp|Q6MG49|BAG6_RAT	406	1e-132	Large proline-rich protein BAG6 OS=Rattus norvegicus GN=Bag6 PE=2 SV=2	--	--	--	--	--	--	--	--	--	--	GO:0007417//central nervous system development;GO:0031647//regulation of protein stability;GO:0008630//intrinsic apoptotic signaling pathway in response to DNA damage;GO:0006475//internal protein amino acid acetylation;GO:0031330;GO:0034976//response to endoplasmic reticulum stress;GO:0030323//respiratory tube development;GO:0048869//cellular developmental process;GO:0048232//male gamete generati…	GO:0043021//ribonucleoprotein complex binding;GO:0043130//ubiquitin binding;GO:0031072//heat shock protein binding;GO:0032403//protein complex binding	GO:0043231//intracellular membrane-bounded organelle;GO:0072379
Unigene0000432	697	60	1.764	--	--	--	--	--	--	--	--	--	--	--	--	--	--	--	--	--	--	-	-	-
Unigene0000433	304	11	0.7415	--	--	--	--	--	--	--	--	--	--	--	--	--	--	--	--	--	--	-	-	-
Unigene0000434	233	11	0.9674	--	--	--	--	--	--	--	--	--	--	--	--	--	--	--	--	--	--	-	-	-
Unigene0000435	225	334	30.4189	--	--	--	--	--	--	--	--	--	--	--	--	--	--	--	--	--	--	-	-	-
Unigene0000436	229	8	0.7159	--	--	--	--	--	--	--	--	--	--	--	--	--	--	--	--	--	--	-	-	-
Unigene0000437	765	49	1.3125	--	--	--	--	--	--	--	--	--	--	--	--	--	--	--	--	--	--	-	-	-
Unigene0000438	2062	554	5.5055	--	--	--	--	--	--	--	--	--	--	--	--	--	--	--	--	--	--	-	-	-
Unigene0000439	255	19	1.5268	gi|27881662|gb|AAH43942.1|	165	9e-49	Sec31a protein [Mus musculus]	sp|Q3UPL0|SC31A_MOUSE	158	2e-44	Protein transport protein Sec31A OS=Mus musculus GN=Sec31a PE=1 SV=2	--	--	--	--	--	K14005	3e-44	158	mmu:69162	protein transport protein SEC31	GO:0006461//protein complex assembly;GO:0016482//cytoplasmic transport;GO:0006487//protein N-linked glycosylation;GO:0010038//response to metal ion;GO:0045184//establishment of protein localization;GO:0002478;GO:0030968//endoplasmic reticulum unfolded protein response	GO:0005515//protein binding	GO:0030117//membrane coat;GO:0012507//ER to Golgi transport vesicle membrane;GO:0044431//Golgi apparatus part;GO:0042175//nuclear outer membrane-endoplasmic reticulum membrane network
Unigene0000440	284	12	0.8658	--	--	--	--	--	--	--	--	--	--	--	--	--	--	--	--	--	--	-	-	-
Unigene0000441	365	17	0.9544	--	--	--	--	--	--	--	--	--	--	--	--	--	--	--	--	--	--	-	-	-
Unigene0000442	2885	30532	216.864	gi|354492761|ref|XP_003508514.1|	771	0	PREDICTED: complement factor B [Cricetulus griseus]	sp|P04186|CFAB_MOUSE	759	0	Complement factor B OS=Mus musculus GN=Cfb PE=1 SV=2	--	--	--	--	--	K01335	0	755	rno:294257	component factor B [EC:3.4.21.47]	GO:0006956//complement activation;GO:0002673//regulation of acute inflammatory response	GO:0004175//endopeptidase activity;GO:0005515//protein binding	GO:0016020//membrane;GO:0044421
Unigene0000443	289	34	2.4108	--	--	--	--	--	--	--	--	--	--	--	--	--	--	--	--	--	--	-	-	-
Unigene0000444	222	6	0.5538	gi|224049238|ref|XP_002189158.1|	148	3e-40	PREDICTED: heat shock 70 kDa protein 4L [Taeniopygia guttata]	sp|O95757|HS74L_HUMAN	131	2e-35	Heat shock 70 kDa protein 4L OS=Homo sapiens GN=HSPA4L PE=1 SV=3	--	--	--	--	--	K09485	5e-41	148	tgu:100220950	heat shock protein 110kDa	GO:0050896//response to stimulus	GO:0032550	-
Unigene0000445	541	60	2.2727	--	--	--	--	--	--	--	--	--	--	--	--	--	--	--	--	--	--	-	-	-
Unigene0000446	416	60	2.9555	--	--	--	--	--	--	--	--	--	--	--	--	--	--	--	--	--	--	-	-	-
Unigene0000447	232	13	1.1482	--	--	--	--	--	--	--	--	--	--	--	--	--	--	--	--	--	--	-	-	-
Unigene0000448	294	11	0.7667	--	--	--	--	--	--	--	--	--	--	--	--	--	--	--	--	--	--	-	-	-
Unigene0000449	252	4	0.3253	gi|345321685|ref|XP_003430476.1|	79	1e-15	PREDICTED: TRAF2 and NCK-interacting protein kinase-like [Ornithorhynchus anatinus]	sp|Q9UKE5|TNIK_HUMAN	57.8	2e-09	TRAF2 and NCK-interacting protein kinase OS=Homo sapiens GN=TNIK PE=1 SV=1	--	--	--	--	--	K08840	2e-09	58.5	cfa:488166	TRAF2 and NCK interacting kinase [EC:2.7.11.1]	GO:0007010//cytoskeleton organization;GO:0006468//protein phosphorylation;GO:0050790//regulation of catalytic activity;GO:0051403//stress-activated MAPK cascade	GO:0004672//protein kinase activity;GO:0036094//small molecule binding;GO:0097159//organic cyclic compound binding	GO:0043229//intracellular organelle
Unigene0000450	873	80	1.8778	--	--	--	--	--	--	--	--	--	--	--	--	--	--	--	--	--	--	-	-	-
Unigene0000451	266	11	0.8474	--	--	--	--	--	--	--	--	--	--	--	--	--	--	--	--	--	--	-	-	-
Unigene0000452	315	14	0.9107	gi|530592320|ref|XP_005289793.1|	161	8e-45	PREDICTED: arf-GAP with GTPase, ANK repeat and PH domain-containing protein 3 [Chrysemys picta bellii]	sp|Q9UPQ3|AGAP1_HUMAN	133	2e-35	Arf-GAP with GTPase, ANK repeat and PH domain-containing protein 1 OS=Homo sapiens GN=AGAP1 PE=1 SV=4	--	--	--	--	--	K12491	4e-37	139	bta:522241	Arf-GAP, GTPase, ANK repeat and PH domain-containing protein 1/2/3	GO:0043087//regulation of GTPase activity;GO:0032012//regulation of ARF protein signal transduction;GO:0045184//establishment of protein localization	GO:0046914//transition metal ion binding;GO:0032550;GO:0005083//small GTPase regulator activity;GO:0008289//lipid binding	GO:0044424
Unigene0000453	1054	92	1.7887	gi|411147388|ref|NP_001020867.2|	654	0	tyrosine--tRNA ligase, cytoplasmic [Rattus norvegicus]	sp|Q4KM49|SYYC_RAT	655	0	Tyrosine--tRNA ligase, cytoplasmic OS=Rattus norvegicus GN=Yars PE=2 SV=3	YGL105w	135	2e-35	COG0073	EMAP domain	K01866	0	655	rno:313047	tyrosyl-tRNA synthetase [EC:6.1.1.1]	GO:0012501//programmed cell death;GO:0006418//tRNA aminoacylation for protein translation;GO:0007154//cell communication	GO:0032550;GO:0003723//RNA binding;GO:0060089;GO:0045236//CXCR chemokine receptor binding;GO:0004812//aminoacyl-tRNA ligase activity	GO:0043231//intracellular membrane-bounded organelle;GO:0044444//cytoplasmic part;GO:0044421
Unigene0000454	2808	868	6.3343	gi|527255353|ref|XP_005145959.1|	431	8e-142	PREDICTED: ras-related protein Rab-27A [Melopsittacus undulatus]	sp|P23640|RB27A_RAT	425	9e-141	Ras-related protein Rab-27A OS=Rattus norvegicus GN=Rab27a PE=1 SV=1	SPAC18G6.03	143	2e-37	COG1100	GTPase SAR1 and related small G proteins	K07885	5e-142	429	tgu:100230193	Ras-related protein Rab-27A	GO:0007599//hemostasis;GO:0001913//T cell mediated cytotoxicity;GO:0032401//establishment of melanosome localization;GO:0002323//natural killer cell activation involved in immune response;GO:0006887//exocytosis;GO:0006886//intracellular protein transport;GO:0050931//pigment cell differentiation;GO:0009154//purine ribonucleotide catabolic process;GO:0035556//intracellular signal transduction	GO:0032550;GO:0017111//nucleoside-triphosphatase activity;GO:0017022//myosin binding	GO:0031513//nonmotile primary cilium;GO:0043005//neuron projection;GO:0030133//transport vesicle;GO:0000323//lytic vacuole;GO:0048770;GO:0005771//multivesicular body
Unigene0000455	310	19	1.2559	gi|432863525|ref|XP_004070110.1|	64.3	2e-10	PREDICTED: RNA-directed DNA polymerase from mobile element jockey-like [Oryzias latipes]	--	--	--	--	--	--	--	--	--	--	--	--	--	--	-	-	-
Unigene0000456	261	12	0.9421	gi|512834625|ref|XP_002935839.2|	177	9e-52	PREDICTED: asc-type amino acid transporter 1 [Xenopus (Silurana) tropicalis]	sp|P63116|AAA1_RAT	167	4e-49	Asc-type amino acid transporter 1 OS=Rattus norvegicus GN=Slc7a10 PE=2 SV=1	SA0541	55.1	3e-09	COG0531	Amino acid transporters	K13782	1e-52	177	xtr:100494333	solute carrier family 7 (L-type amino acid transporter), member 10	GO:0032329;GO:0032328//alanine transport	GO:0015171//amino acid transmembrane transporter activity	GO:0031224//intrinsic component of membrane
Unigene0000457	216	8	0.759	--	--	--	--	--	--	--	--	--	--	--	--	--	--	--	--	--	--	-	-	-
Unigene0000458	947	153	3.3107	--	--	--	--	--	--	--	--	--	--	--	--	--	--	--	--	--	--	-	-	-
Unigene0000459	3294	11147	69.3447	gi|326934521|ref|XP_003213337.1|	333	8e-95	PREDICTED: SURP and G-patch domain-containing protein 2-like [Meleagris gallopavo]	sp|Q8IX01|SUGP2_HUMAN	317	9e-90	SURP and G-patch domain-containing protein 2 OS=Homo sapiens GN=SUGP2 PE=1 SV=2	--	--	--	--	--	K13166	6e-93	327	gga:420113	splicing factor, arginine/serine-rich 14	-	GO:0003676//nucleic acid binding	-
Unigene0000460	1076	1738	33.0991	gi|512871032|ref|XP_002936026.2|	399	1e-135	PREDICTED: 39S ribosomal protein L19, mitochondrial-like [Xenopus (Silurana) tropicalis]	sp|Q5R8M4|RM19_PONAB	357	2e-120	39S ribosomal protein L19, mitochondrial OS=Pongo abelii GN=MRPL19 PE=2 SV=1	AGc4900	67.8	1e-12	COG0335	Ribosomal protein L19	--	--	--	--	--	GO:0010467//gene expression	GO:0005198//structural molecule activity	GO:0005635//nuclear envelope;GO:0030529//ribonucleoprotein complex
Unigene0000461	216	6	0.5692	--	--	--	--	--	--	--	--	--	--	--	--	--	--	--	--	--	--	-	-	-
Unigene0000462	1071	211	4.0371	gi|524984899|ref|XP_005040418.1|	598	0	PREDICTED: aldose reductase-like isoform X2 [Ficedula albicollis]	sp|P15121|ALDR_HUMAN	409	1e-140	Aldose reductase OS=Homo sapiens GN=AKR1B1 PE=1 SV=3	YDR368w	218	5e-67	COG0656	Aldo/keto reductases, related to diketogulonate reductase	K00011	2e-157	452	tgu:100231722	aldehyde reductase [EC:1.1.1.21]	-	GO:0003824//catalytic activity	-
Unigene0000463	1371	272	4.0655	--	--	--	--	--	--	--	--	--	--	--	--	--	--	--	--	--	--	-	-	-
Unigene0000464	280	11	0.805	gi|156717778|ref|NP_001096429.1|	171	7e-49	solute carrier organic anion transporter family, member 2B1 [Xenopus (Silurana) tropicalis]	sp|Q8BXB6|SO2B1_MOUSE	155	3e-44	Solute carrier organic anion transporter family member 2B1 OS=Mus musculus GN=Slco2b1 PE=1 SV=1	--	--	--	--	--	K14352	1e-49	171	xtr:100125037	solute carrier organic anion transporter family, member 2B	GO:0051234//establishment of localization	GO:0015291//secondary active transmembrane transporter activity	GO:0031224//intrinsic component of membrane
Unigene0000465	282	9	0.654	gi|449669082|ref|XP_002166544.2|	53.9	3e-07	PREDICTED: cryptochrome DASH-like [Hydra magnipapillata]	sp|Q8LB72|PHR2_ARATH	190	5e-58	Blue-light photoreceptor PHR2 OS=Arabidopsis thaliana GN=PHR2 PE=2 SV=2	--	--	--	--	--	K01669	6e-08	53.9	hmg:100212169	deoxyribodipyrimidine photo-lyase [EC:4.1.99.3]	-	-	-
Unigene0000466	740	888	24.5901	gi|56118704|ref|NP_001008098.1|	303	5e-96	solute carrier family 13, member 2 [Xenopus (Silurana) tropicalis]	sp|P70545|S13A2_RAT	271	2e-85	Solute carrier family 13 member 2 OS=Rattus norvegicus GN=Slc13a2 PE=2 SV=2	SA1732	131	3e-34	COG0471	Di- and tricarboxylate transporters	K14445	1e-96	303	xtr:493460	solute carrier family 13 (sodium-dependent dicarboxylate transporter), member 2/3/5	GO:0030001//metal ion transport	-	-
Unigene0000467	258	8	0.6354	gi|449269922|gb|EMC80659.1|	157	5e-48	Dual specificity mitogen-activated protein kinase kinase 6, partial [Columba livia]	sp|P52564|MP2K6_HUMAN	155	8e-46	Dual specificity mitogen-activated protein kinase kinase 6 OS=Homo sapiens GN=MAP2K6 PE=1 SV=1	--	--	--	--	--	K04433	2e-47	160	xla:379638	mitogen-activated protein kinase kinase 6 [EC:2.7.12.2]	GO:0006941//striated muscle contraction;GO:0006464//cellular protein modification process;GO:0006796//phosphate-containing compound metabolic process	GO:0032550;GO:0004672//protein kinase activity;GO:0019900//kinase binding	-
Unigene0000468	3263	3253	20.4289	gi|530609749|ref|XP_005296510.1|	315	2e-94	PREDICTED: N-myc-interactor [Chrysemys picta bellii]	sp|Q13287|NMI_HUMAN	231	2e-66	N-myc-interactor OS=Homo sapiens GN=NMI PE=1 SV=2	--	--	--	--	--	--	--	--	--	--	-	-	-
Unigene0000469	3961	305545	1580.7	gi|148224383|ref|NP_001080177.1|	747	0	desmin [Xenopus laevis]	sp|P23239|DESM_XENLA	747	0	Desmin OS=Xenopus laevis GN=des PE=2 SV=1	--	--	--	--	--	K07610	0	747	xla:379869	desmin	-	GO:0005515//protein binding	GO:0043234//protein complex;GO:0005886//plasma membrane;GO:0005913//cell-cell adherens junction;GO:0045202//synapse;GO:0031674//I band
Unigene0000470	227	8	0.7222	gi|527257739|ref|XP_005147136.1|	129	8e-35	PREDICTED: RAB6-interacting golgin [Melopsittacus undulatus]	sp|Q5T7V8|GORAB_HUMAN	125	3e-34	RAB6-interacting golgin OS=Homo sapiens GN=GORAB PE=1 SV=1	--	--	--	--	--	--	--	--	--	--	GO:0006796//phosphate-containing compound metabolic process	GO:0005488//binding;GO:0016772//transferase activity, transferring phosphorus-containing groups	GO:0031981//nuclear lumen
Unigene0000471	269	7	0.5332	--	--	--	--	--	--	--	--	--	--	--	--	--	--	--	--	--	--	-	-	-
Unigene0000472	218	6	0.564	gi|344235982|gb|EGV92085.1|	79	3e-25	Host cell factor [Cricetulus griseus]	sp|P51611|HCFC1_MESAU	78.2	4e-26	Host cell factor 1 OS=Mesocricetus auratus GN=HCFC1 PE=1 SV=1	--	--	--	--	--	K14966	9e-26	78.2	rno:363519	host cell factor	GO:0000278//mitotic cell cycle;GO:0043967//histone H4 acetylation;GO:0006366//transcription from RNA polymerase II promoter;GO:0031647//regulation of protein stability;GO:0006461//protein complex assembly;GO:0051726//regulation of cell cycle;GO:0016032//viral process	GO:0005515//protein binding;GO:0010485//H4 histone acetyltransferase activity;GO:0003712//transcription cofactor activity;GO:0001071//nucleic acid binding transcription factor activity	GO:0000123//histone acetyltransferase complex;GO:0044297//cell body
Unigene0000473	1936	1292	13.6753	gi|530639032|ref|XP_005306315.1|	728	0	PREDICTED: cholesteryl ester transfer protein isoform X1 [Chrysemys picta bellii]	sp|Q3V6R6|CETP_CHICK	600	0	Cholesteryl ester transfer protein OS=Gallus gallus GN=CETP PE=2 SV=1	--	--	--	--	--	--	--	--	--	--	GO:0006066//alcohol metabolic process;GO:0046486//glycerolipid metabolic process;GO:0030301//cholesterol transport;GO:0055088//lipid homeostasis;GO:0034369//plasma lipoprotein particle remodeling	GO:0032550;GO:0043168//anion binding;GO:0043178//alcohol binding;GO:0015248//sterol transporter activity;GO:0008289//lipid binding	GO:0034358//plasma lipoprotein particle
Unigene0000474	478	28	1.2004	--	--	--	--	--	--	--	--	--	--	--	--	--	--	--	--	--	--	-	-	-
Unigene0000475	249	11	0.9053	--	--	--	--	--	--	--	--	--	--	--	--	--	--	--	--	--	--	-	-	-
Unigene0000476	238	6	0.5166	gi|345324409|ref|XP_003430819.1|	130	4e-35	PREDICTED: cyclic AMP-responsive element-binding protein 3-like protein 1-like [Ornithorhynchus anatinus]	sp|Q96BA8|CR3L1_HUMAN	119	1e-31	Cyclic AMP-responsive element-binding protein 3-like protein 1 OS=Homo sapiens GN=CREB3L1 PE=1 SV=1	--	--	--	--	--	K09048	2e-35	130	gga:423198	cAMP response element-binding protein 3	GO:0006351//transcription, DNA-templated	GO:0003677//DNA binding;GO:0001071//nucleic acid binding transcription factor activity	GO:0043231//intracellular membrane-bounded organelle
Unigene0000477	827	80	1.9823	gi|156334563|ref|XP_001619477.1|	65.9	7e-11	hypothetical protein NEMVEDRAFT_v1g151236 [Nematostella vectensis]	--	--	--	--	--	--	--	--	--	--	--	--	--	--	-	-	-
Unigene0000478	668	47	1.4418	gi|507546601|ref|XP_004657256.1|	411	6e-135	PREDICTED: diacylglycerol kinase zeta isoform X4 [Jaculus jaculus]	sp|Q13574|DGKZ_HUMAN	387	4e-125	Diacylglycerol kinase zeta OS=Homo sapiens GN=DGKZ PE=1 SV=3	--	--	--	--	--	K00901	7e-130	391	cfa:483635	diacylglycerol kinase [EC:2.7.1.107]	-	-	-
Unigene0000479	253	22	1.7819	--	--	--	--	--	--	--	--	--	--	--	--	--	--	--	--	--	--	-	-	-
Unigene0000480	864	140	3.3204	gi|302563713|ref|NP_001181743.1|	258	2e-83	chromosome 17 open reading frame 62 [Macaca mulatta]	sp|Q0D2D7|CQ062_XENTR	270	2e-89	Uncharacterized protein C17orf62 homolog OS=Xenopus tropicalis PE=2 SV=1	--	--	--	--	--	--	--	--	--	--	-	GO:0005488//binding	GO:0031224//intrinsic component of membrane
Unigene0000481	439	25	1.167	gi|513131148|gb|AGO18322.1|	50.8	5e-13	reverse transcriptase, partial [Clarias batrachus]	sp|P08548|LIN1_NYCCO	45.8	3e-11	LINE-1 reverse transcriptase homolog OS=Nycticebus coucang PE=1 SV=1	--	--	--	--	--	--	--	--	--	--	-	-	-
Unigene0000482	216	14	1.3282	--	--	--	--	--	--	--	--	--	--	--	--	--	--	--	--	--	--	-	-	-
Unigene0000483	799	46	1.1797	gi|513188473|ref|XP_004941888.1|	320	3e-121	PREDICTED: protein O-mannosyl-transferase 2 isoform X10 [Gallus gallus]	sp|Q9UKY4|POMT2_HUMAN	319	1e-101	Protein O-mannosyl-transferase 2 OS=Homo sapiens GN=POMT2 PE=1 SV=2	SPAPB1E7.09	154	8e-53	COG1928	Dolichyl-phosphate-mannose--protein O-mannosyl transferase	K00728	1e-121	327	oaa:100077316	dolichyl-phosphate-mannose-protein mannosyltransferase [EC:2.4.1.109]	GO:0006486//protein glycosylation	GO:0016758//transferase activity, transferring hexosyl groups	-
Unigene0000484	216	9	0.8538	--	--	--	--	--	--	--	--	--	--	--	--	--	--	--	--	--	--	-	-	-
Unigene0000485	261	9	0.7066	--	--	--	--	--	--	--	--	--	--	--	--	--	--	--	--	--	--	-	-	-
Unigene0000486	209	6	0.5883	--	--	--	--	--	--	--	--	--	--	--	--	--	--	--	--	--	--	-	-	-
Unigene0000487	1035	77	1.5245	gi|22164070|gb|AAM93546.1|	49.7	4e-08	polyprotein [Schistosoma japonicum]	--	--	--	--	--	--	--	--	--	--	--	--	--	--	-	-	-
Unigene0000488	2495	1877	15.416	gi|334362313|gb|AEG78356.1|	65.9	3e-09	reverse transcriptase-like protein [Epinephelus coioides]	--	--	--	--	--	--	--	--	--	--	--	--	--	--	-	-	-
Unigene0000489	206	7	0.6963	--	--	--	--	--	--	--	--	--	--	--	--	--	--	--	--	--	--	-	-	-
Unigene0000490	227	6	0.5416	gi|76096336|ref|NP_001028868.1|	149	9e-43	heterogeneous nuclear ribonucleoprotein D-like [Rattus norvegicus]	sp|Q3SWU3|HNRDL_RAT	149	8e-44	Heterogeneous nuclear ribonucleoprotein D-like OS=Rattus norvegicus GN=Hnrpdl PE=2 SV=1	--	--	--	--	--	K13044	2e-43	149	rno:305178	heterogeneous nuclear ribonucleoprotein A/B/D	GO:0006351//transcription, DNA-templated	GO:0070717;GO:0036094//small molecule binding;GO:0043566//structure-specific DNA binding	GO:0019028//viral capsid;GO:0032991//macromolecular complex;GO:0043231//intracellular membrane-bounded organelle
Unigene0000491	2141	255	2.4406	gi|146331810|gb|ABQ22411.1|	235	1e-70	SET-binding factor 1-like protein [Callithrix jacchus]	sp|O95248|MTMR5_HUMAN	241	3e-65	Myotubularin-related protein 5 OS=Homo sapiens GN=SBF1 PE=1 SV=3	--	--	--	--	--	--	--	--	--	--	GO:0032318//regulation of Ras GTPase activity;GO:0016265//death;GO:0048232//male gamete generation;GO:0006464//cellular protein modification process	GO:0004721//phosphoprotein phosphatase activity;GO:0005088//Ras guanyl-nucleotide exchange factor activity	GO:0043231//intracellular membrane-bounded organelle;GO:0031224//intrinsic component of membrane
Unigene0000492	562	34	1.2397	gi|77403696|dbj|BAE46430.1|	46.6	2e-07	reverse transcriptase [Danio rerio]	--	--	--	--	--	--	--	--	--	--	--	--	--	--	-	-	-
Unigene0000493	244	12	1.0078	gi|189230043|ref|NP_001121515.1|	134	1e-35	ATP-binding cassette sub-family B member 8, mitochondrial [Xenopus (Silurana) tropicalis]	sp|B2GUP8|ABCB8_XENTR	134	9e-37	ATP-binding cassette sub-family B member 8, mitochondrial OS=Xenopus tropicalis GN=abcb8 PE=2 SV=1	--	--	--	--	--	K05655	2e-36	134	xtr:100158634	ATP-binding cassette, subfamily B (MDR/TAP), member 8	GO:0051234//establishment of localization;GO:0009154//purine ribonucleotide catabolic process	GO:0032550;GO:0017111//nucleoside-triphosphatase activity;GO:0015405	GO:0043231//intracellular membrane-bounded organelle;GO:0031224//intrinsic component of membrane;GO:0019866//organelle inner membrane
Unigene0000494	478	27	1.1575	--	--	--	--	--	--	--	--	--	--	--	--	--	--	--	--	--	--	-	-	-
Unigene0000495	1096	311	5.8147	gi|56119066|ref|NP_001007834.1|	476	2e-166	cytosolic Fe-S cluster assembly factor NUBP2 [Gallus gallus]	sp|Q5ZKV4|NUBP2_CHICK	476	1e-167	Cytosolic Fe-S cluster assembly factor NUBP2 OS=Gallus gallus GN=NUBP2 PE=2 SV=1	YIL003w	294	2e-96	COG0489	ATPases involved in chromosome partitioning	--	--	--	--	--	GO:0009058//biosynthetic process	GO:0043169//cation binding;GO:0051536//iron-sulfur cluster binding;GO:0032550	GO:0043231//intracellular membrane-bounded organelle;GO:0000922//spindle pole
Unigene0000496	1001	82	1.6786	--	--	--	--	--	--	--	--	--	--	--	--	--	--	--	--	--	--	-	-	-
Unigene0000497	330	17	1.0556	gi|512887022|ref|XP_004920552.1|	52	3e-06	PREDICTED: collagen alpha-1(II) chain-like isoform X1 [Xenopus (Silurana) tropicalis]	--	--	--	--	--	--	--	--	--	--	--	--	--	--	-	-	-
Unigene0000498	435	24	1.1306	gi|512839479|ref|XP_002936548.2|	52	6e-06	PREDICTED: vomeronasal type-2 receptor 26-like [Xenopus (Silurana) tropicalis]	--	--	--	--	--	--	--	--	--	K08633	2e-06	50.8	xtr:100494209	a disintegrin and metalloproteinase with thrombospondin motifs 19 [EC:3.4.24.-]	-	-	-
Unigene0000499	229	10	0.8948	--	--	--	--	--	--	--	--	--	--	--	--	--	--	--	--	--	--	-	-	-
Unigene0000500	409	16	0.8016	--	--	--	--	--	--	--	--	--	--	--	--	--	--	--	--	--	--	-	-	-
Unigene0000501	561	67	2.4473	gi|498992659|ref|XP_004532407.1|	90.9	1e-20	PREDICTED: thioredoxin-2-like [Ceratitis capitata]	sp|Q9SEU6|TRXM4_ARATH	369	9e-130	Thioredoxin M4, chloroplastic OS=Arabidopsis thaliana GN=At3g15360 PE=2 SV=2	RC0002	125	8e-36	COG0526	Thiol-disulfide isomerase and thioredoxins	K03671	5e-18	82.8	spu:576227	thioredoxin 1	GO:0019725//cellular homeostasis;GO:0018904	GO:0015036//disulfide oxidoreductase activity	-
Unigene0000502	249	9	0.7407	--	--	--	--	--	--	--	--	--	--	--	--	--	--	--	--	--	--	-	-	-
Unigene0000503	231	14	1.2419	--	--	--	--	--	--	--	--	--	--	--	--	--	--	--	--	--	--	-	-	-
Unigene0000504	281	28	2.0419	gi|344248275|gb|EGW04379.1|	191	1e-59	STIP1-likey and U box-containing protein 1 [Cricetulus griseus]	sp|Q9WUD1|CHIP_MOUSE	189	5e-59	STIP1 homology and U box-containing protein 1 OS=Mus musculus GN=Stub1 PE=1 SV=1	--	--	--	--	--	K09561	3e-59	190	rno:287155	STIP1 homology and U-box containing protein 1 [EC:6.3.2.19]	GO:0035967//cellular response to topologically incorrect protein;GO:0000209//protein polyubiquitination;GO:0007178//transmembrane receptor protein serine/threonine kinase signaling pathway;GO:0006511//ubiquitin-dependent protein catabolic process;GO:0031334//positive regulation of protein complex assembly;GO:0031331;GO:0008211//glucocorticoid metabolic process	GO:0044389;GO:0046983//protein dimerization activity;GO:0031072//heat shock protein binding;GO:0019904//protein domain specific binding;GO:0004842//ubiquitin-protein ligase activity	GO:0016234//inclusion body
Unigene0000505	261	13	1.0207	--	--	--	--	--	--	--	--	--	--	--	--	--	--	--	--	--	--	-	-	-
Unigene0000506	410	37	1.8493	--	--	--	--	--	--	--	--	--	--	--	--	--	--	--	--	--	--	-	-	-
Unigene0000507	260	12	0.9458	--	--	--	--	--	--	--	--	--	--	--	--	--	--	--	--	--	--	-	-	-
Unigene0000508	319	21	1.349	--	--	--	--	--	--	--	--	--	--	--	--	--	--	--	--	--	--	-	-	-
Unigene0000509	1178	844	14.6817	gi|193875816|gb|ACF24544.1|	310	3e-100	photosystem II oxygen evolving enhancer protein 1 [Gymnochlora stellata]	sp|P23321|PSBO1_ARATH	670	0	Oxygen-evolving enhancer protein 1-1, chloroplastic OS=Arabidopsis thaliana GN=PSBO1 PE=1 SV=2	--	--	--	--	--	--	--	--	--	--	GO:0015979//photosynthesis	-	GO:0009523//photosystem II
Unigene0000510	232	6	0.53	gi|465991597|gb|EMP38642.1|	105	5e-25	Acid trehalase-like protein 1 [Chelonia mydas]	sp|Q8BP56|ATHL1_MOUSE	79.3	4e-17	Acid trehalase-like protein 1 OS=Mus musculus GN=Athl1 PE=2 SV=1	--	--	--	--	--	--	--	--	--	--	-	-	-
Unigene0000511	970	100	2.1126	--	--	--	--	--	--	--	--	--	--	--	--	--	--	--	--	--	--	-	-	-
Unigene0000512	212	8	0.7733	--	--	--	--	--	--	--	--	--	--	--	--	--	--	--	--	--	--	-	-	-
Unigene0000513	806	89	2.2627	gi|465954781|gb|EMP26094.1|	276	1e-81	Complement C3 [Chelonia mydas]	sp|Q2UVX4|CO3_BOVIN	226	5e-65	Complement C3 OS=Bos taurus GN=C3 PE=1 SV=2	--	--	--	--	--	K03990	8e-71	243	gga:396370	complement component 3	GO:0019538//protein metabolic process;GO:0050896//response to stimulus;GO:0050789//regulation of biological process	-	GO:0005576//extracellular region
Unigene0000514	1453	164	2.3129	gi|344243596|gb|EGV99699.1|	302	1e-95	N-acetyllactosaminide alpha-1,3-galactosyltransferase [Cricetulus griseus]	sp|P14769|GGTA1_BOVIN	297	1e-94	N-acetyllactosaminide alpha-1,3-galactosyltransferase OS=Bos taurus GN=GGTA1 PE=1 SV=1	--	--	--	--	--	K00743	3e-94	297	bta:281780	N-acetyllactosaminide 3-alpha-galactosyltransferase [EC:2.4.1.87]	GO:0033575;GO:0030258//lipid modification	GO:0016757//transferase activity, transferring glycosyl groups	GO:0005795//Golgi stack;GO:0016020//membrane
Unigene0000515	1916	194	2.0748	gi|530608537|ref|XP_005295928.1|	763	0	PREDICTED: 5-phosphohydroxy-L-lysine phospho-lyase [Chrysemys picta bellii]	sp|Q8IUZ5|AT2L2_HUMAN	716	0	5-phosphohydroxy-L-lysine phospho-lyase OS=Homo sapiens GN=AGXT2L2 PE=1 SV=1	SMb20973_3	456	9e-154	COG0160	4-aminobutyrate aminotransferase and related aminotransferases	K14286	0	749	gga:416374	alanine-glyoxylate aminotransferase 2-like [EC:2.6.1.-]	-	GO:0016769//transferase activity, transferring nitrogenous groups;GO:0043168//anion binding	GO:0043231//intracellular membrane-bounded organelle
Unigene0000516	219	6	0.5614	--	--	--	--	--	--	--	--	--	--	--	--	--	--	--	--	--	--	-	-	-
Unigene0000517	338	14	0.8488	--	--	--	--	--	--	--	--	--	--	--	--	--	--	--	--	--	--	-	-	-
Unigene0000518	1113	73	1.344	gi|198285990|gb|ACH85553.1|	587	0	nucleoporin (predicted), 5 prime [Otolemur garnettii]	sp|Q5SRE5|NU188_HUMAN	588	0	Nucleoporin NUP188 homolog OS=Homo sapiens GN=NUP188 PE=1 SV=1	--	--	--	--	--	K14311	0	590	mdo:100012310	nuclear pore complex protein Nup188	GO:0000278//mitotic cell cycle;GO:0044238;GO:0050658//RNA transport;GO:0045184//establishment of protein localization;GO:0015758//glucose transport;GO:0007166//cell surface receptor signaling pathway;GO:0044403//symbiosis, encompassing mutualism through parasitism	-	GO:0005635//nuclear envelope
Unigene0000519	1350	118	1.7911	--	--	--	--	--	--	--	--	--	--	--	--	--	--	--	--	--	--	-	-	-
Unigene0000520	287	15	1.071	gi|149576825|ref|XP_001519698.1|	137	1e-35	PREDICTED: E3 SUMO-protein ligase RanBP2, partial [Ornithorhynchus anatinus]	sp|Q9ERU9|RBP2_MOUSE	125	2e-32	E3 SUMO-protein ligase RanBP2 OS=Mus musculus GN=Ranbp2 PE=1 SV=2	--	--	--	--	--	K12172	3e-36	137	oaa:100090614	E3 SUMO-protein ligase RanBP2	GO:0006810//transport;GO:0018208//peptidyl-proline modification;GO:0010906//regulation of glucose metabolic process;GO:0007165//signal transduction	GO:0004871//signal transducer activity;GO:0046914//transition metal ion binding;GO:0016859//cis-trans isomerase activity	GO:0016021//integral component of membrane;GO:0005635//nuclear envelope
Unigene0000521	1077	302	5.7461	--	--	--	--	--	--	--	--	--	--	--	--	--	--	--	--	--	--	-	-	-
Unigene0000522	1867	3825	41.9823	--	--	--	--	--	--	--	--	--	--	--	--	--	--	--	--	--	--	-	-	-
Unigene0000523	232	12	1.0599	--	--	--	--	--	--	--	--	--	--	--	--	--	--	--	--	--	--	-	-	-
Unigene0000524	397	21	1.0839	gi|535669|gb|AAA51626.1|	84	2e-19	alpha-2 type IV collagen [Mus musculus]	sp|P08122|CO4A2_MOUSE	86.3	1e-18	Collagen alpha-2(IV) chain OS=Mus musculus GN=Col4a2 PE=2 SV=4	--	--	--	--	--	K06237	3e-18	86.3	mmu:12827	collagen, type IV, alpha	GO:0001525//angiogenesis;GO:0010467//gene expression;GO:0007409//axonogenesis;GO:0044267//cellular protein metabolic process;GO:0022411;GO:0042221//response to chemical;GO:0034645//cellular macromolecule biosynthetic process;GO:0009056//catabolic process;GO:0043062//extracellular structure organization;GO:0032963//collagen metabolic process	GO:0005198//structural molecule activity;GO:0005488//binding	GO:0005604//basement membrane;GO:0044432
Unigene0000525	250	9	0.7377	--	--	--	--	--	--	--	--	--	--	--	--	--	--	--	--	--	--	-	-	-
Unigene0000526	300	43	2.9371	--	--	--	--	--	--	--	--	--	--	--	--	--	--	--	--	--	--	-	-	-
Unigene0000527	252	11	0.8945	gi|403302043|ref|XP_003941676.1|	193	3e-55	PREDICTED: LOW QUALITY PROTEIN: cytoplasmic dynein 1 heavy chain 1 [Saimiri boliviensis boliviensis]	sp|P38650|DYHC1_RAT	192	4e-56	Cytoplasmic dynein 1 heavy chain 1 OS=Rattus norvegicus GN=Dync1h1 PE=1 SV=1	YKR054c	102	3e-25	COG5245	Dynein, heavy chain	K10413	7e-56	193	dre:335110	dynein heavy chain 1, cytosolic	GO:0051234//establishment of localization;GO:0007017//microtubule-based process	GO:0003774//motor activity;GO:0032550	GO:0005875//microtubule associated complex
Unigene0000528	209	4	0.3922	--	--	--	--	--	--	--	--	--	--	--	--	--	--	--	--	--	--	-	-	-
Unigene0000529	212	18	1.7399	--	--	--	--	--	--	--	--	--	--	--	--	--	--	--	--	--	--	-	-	-
Unigene0000530	4261	1662	7.9928	gi|530648554|ref|XP_005310832.1|	1138	0	PREDICTED: plakophilin-3 [Chrysemys picta bellii]	sp|Q9QY23|PKP3_MOUSE	1045	0	Plakophilin-3 OS=Mus musculus GN=Pkp3 PE=1 SV=2	--	--	--	--	--	--	--	--	--	--	GO:0090150//establishment of protein localization to membrane	GO:0005515//protein binding	GO:0005911//cell-cell junction;GO:0043231//intracellular membrane-bounded organelle;GO:0016020//membrane
Unigene0000531	209	6	0.5883	gi|465959422|gb|EMP28439.1|	55.8	7e-08	Microtubule-actin cross-linking factor 1, isoform 4 [Chelonia mydas]	--	--	--	--	--	--	--	--	--	--	--	--	--	--	-	-	-
Unigene0000532	227	7	0.6319	gi|395530338|ref|XP_003767253.1|	156	6e-44	PREDICTED: sodium- and chloride-dependent glycine transporter 1 [Sarcophilus harrisii]	sp|Q28039|SC6A9_BOVIN	151	3e-43	Sodium- and chloride-dependent glycine transporter 1 OS=Bos taurus GN=SLC6A9 PE=2 SV=1	MA1518	53.9	4e-09	COG0733	Na+-dependent transporters of the SNF family	K05042	2e-43	154	mdo:100025201	solute carrier family 6 (neurotransmitter transporter, glycine) member 9	GO:0006865//amino acid transport	GO:0005343//organic acid:sodium symporter activity;GO:0005326//neurotransmitter transporter activity	GO:0016021//integral component of membrane
Unigene0000533	1779	179	2.0618	gi|529434319|ref|XP_005236939.1|	503	5e-166	PREDICTED: ubiquitin carboxyl-terminal hydrolase 45 [Falco peregrinus]	sp|Q8K387|UBP45_MOUSE	374	2e-117	Ubiquitin carboxyl-terminal hydrolase 45 OS=Mus musculus GN=Usp45 PE=2 SV=1	YJL197w	67.8	4e-11	COG5560	Ubiquitin C-terminal hydrolase	K11844	3e-158	481	tgu:100232138	ubiquitin carboxyl-terminal hydrolase 16/45 [EC:3.1.2.15]	GO:0006508//proteolysis	GO:0008233//peptidase activity;GO:0046872//metal ion binding	-
Unigene0000534	358	14	0.8014	--	--	--	--	--	--	--	--	--	--	--	--	--	--	--	--	--	--	-	-	-
Unigene0000535	229	23	2.0581	gi|148707632|gb|EDL39579.1|	152	2e-42	mCG9152, isoform CRA_b [Mus musculus]	sp|Q91YE6|IPO9_MOUSE	152	1e-42	Importin-9 OS=Mus musculus GN=Ipo9 PE=1 SV=3	--	--	--	--	--	--	--	--	--	--	GO:0006886//intracellular protein transport	GO:0017016//Ras GTPase binding;GO:0022892	GO:0043231//intracellular membrane-bounded organelle
Unigene0000536	459	31	1.384	--	--	--	--	--	--	--	--	--	--	--	--	--	K14325	2e-06	50.4	rno:688526	RNA-binding protein with serine-rich domain 1	-	-	-
Unigene0000537	680	40	1.2054	gi|530401432|ref|XP_005253997.1|	210	2e-64	PREDICTED: sodium/potassium/calcium exchanger 6, mitochondrial isoform X2 [Homo sapiens]	sp|Q6J4K2|NCKX6_HUMAN	210	3e-62	Sodium/potassium/calcium exchanger 6, mitochondrial OS=Homo sapiens GN=SLC24A6 PE=1 SV=2	SPAC3A12.06c	82	5e-17	COG0530	Ca2+/Na+ antiporter	K13754	9e-65	210	ssc:100157056	solute carrier family 24 (sodium/potassium/calcium exchanger), member 6	GO:0006816//calcium ion transport;GO:0030073//insulin secretion;GO:0033500//carbohydrate homeostasis	GO:0015081//sodium ion transmembrane transporter activity	GO:0019866//organelle inner membrane;GO:0031301//integral component of organelle membrane;GO:0005886//plasma membrane
Unigene0000538	541	39	1.4772	gi|512839584|ref|XP_004914295.1|	103	2e-24	PREDICTED: retrotransposon-like protein 1-like [Xenopus (Silurana) tropicalis]	sp|A6NKG5|RTL1_HUMAN	97.4	8e-22	Retrotransposon-like protein 1 OS=Homo sapiens GN=RTL1 PE=2 SV=3	--	--	--	--	--	--	--	--	--	--	-	-	-
Unigene0000539	371	23	1.2704	gi|334322998|ref|XP_001380031.2|	162	4e-44	PREDICTED: 5-azacytidine-induced protein 1 [Monodelphis domestica]	sp|Q9UPN4|AZI1_HUMAN	133	5e-35	5-azacytidine-induced protein 1 OS=Homo sapiens GN=AZI1 PE=1 SV=3	--	--	--	--	--	--	--	--	--	--	GO:0048869//cellular developmental process;GO:0032388//positive regulation of intracellular transport;GO:0046605//regulation of centrosome cycle;GO:0042073//intraciliary transport;GO:0032501//multicellular organismal process;GO:0008283//cell proliferation	GO:0046983//protein dimerization activity	GO:0043234//protein complex;GO:0005813//centrosome;GO:0044444//cytoplasmic part
Unigene0000540	275	12	0.8942	--	--	--	--	--	--	--	--	--	--	--	--	--	--	--	--	--	--	-	-	-
Unigene0000541	870	50	1.1777	--	--	--	--	--	--	--	--	--	--	--	--	--	--	--	--	--	--	-	-	-
Unigene0000542	225	6	0.5464	--	--	--	--	--	--	--	--	--	--	--	--	--	--	--	--	--	--	-	-	-
Unigene0000543	331	12	0.7429	gi|476007880|ref|NP_001264374.1|	65.9	3e-11	carboxypeptidase B preproprotein [Gallus gallus]	sp|P00732|CBPB1_BOVIN	59.7	5e-10	Carboxypeptidase B OS=Bos taurus GN=CPB1 PE=1 SV=2	--	--	--	--	--	K01291	6e-12	65.9	gga:424888	carboxypeptidase B [EC:3.4.17.2]	GO:0016485//protein processing;GO:0001991//regulation of systemic arterial blood pressure by circulatory renin-angiotensin	GO:0008235//metalloexopeptidase activity;GO:0046914//transition metal ion binding	-
Unigene0000544	295	20	1.3893	gi|488536647|ref|XP_004459998.1|	133	4e-35	PREDICTED: histone-lysine N-methyltransferase NSD2-like isoform 3 [Dasypus novemcinctus]	sp|Q8BVE8|NSD2_MOUSE	128	9e-34	Histone-lysine N-methyltransferase NSD2 OS=Mus musculus GN=Whsc1 PE=1 SV=2	--	--	--	--	--	K11424	1e-34	132	ecb:100051090	histone-lysine N-methyltransferase NSD1/2 [EC:2.1.1.43]	GO:0001501//skeletal system development;GO:0009653//anatomical structure morphogenesis;GO:0003284//septum primum development;GO:0006366//transcription from RNA polymerase II promoter;GO:0016571//histone methylation;GO:0003285//septum secundum development	GO:0046914//transition metal ion binding;GO:0003676//nucleic acid binding;GO:0016279//protein-lysine N-methyltransferase activity	GO:0031981//nuclear lumen;GO:0005635//nuclear envelope;GO:0043232
Unigene0000545	403	22	1.1187	gi|465980061|gb|EMP35495.1|	209	3e-63	Rho GTPase-activating protein 6, partial [Chelonia mydas]	sp|O43182|RHG06_HUMAN	206	7e-61	Rho GTPase-activating protein 6 OS=Homo sapiens GN=ARHGAP6 PE=1 SV=3	--	--	--	--	--	--	--	--	--	--	GO:0008154//actin polymerization or depolymerization;GO:0010863//positive regulation of phospholipase C activity;GO:0001953//negative regulation of cell-matrix adhesion;GO:0032232//negative regulation of actin filament bundle assembly;GO:0007045//cell-substrate adherens junction assembly;GO:0032319//regulation of Rho GTPase activity	GO:0030674//protein binding, bridging;GO:0019904//protein domain specific binding;GO:0005099//Ras GTPase activator activity;GO:0019899//enzyme binding;GO:0060229//lipase activator activity	GO:0015629//actin cytoskeleton;GO:0044444//cytoplasmic part
Unigene0000546	248	8	0.661	gi|211826822|gb|AAH21297.2|	180	2e-51	DYNC1H1 protein [Homo sapiens]	sp|Q14204|DYHC1_HUMAN	180	8e-52	Cytoplasmic dynein 1 heavy chain 1 OS=Homo sapiens GN=DYNC1H1 PE=1 SV=5	YKR054c	45.1	7e-06	COG5245	Dynein, heavy chain	K10413	2e-51	180	gga:423461	dynein heavy chain 1, cytosolic	GO:0051234//establishment of localization;GO:0007017//microtubule-based process;GO:0022618//ribonucleoprotein complex assembly;GO:0016265//death;GO:0009154//purine ribonucleotide catabolic process;GO:0002478	GO:0032550;GO:0003774//motor activity;GO:0003723//RNA binding	GO:0005815//microtubule organizing center;GO:0043231//intracellular membrane-bounded organelle;GO:0031988//membrane-bounded vesicle;GO:0030286//dynein complex;GO:0044444//cytoplasmic part
Unigene0000547	290	13	0.9186	--	--	--	--	--	--	--	--	--	--	--	--	--	--	--	--	--	--	-	-	-
Unigene0000548	245	6	0.5018	gi|530567578|ref|XP_005280306.1|	123	2e-32	PREDICTED: transmembrane protein 200A isoform X2 [Chrysemys picta bellii]	sp|Q86VY9|T200A_HUMAN	109	3e-28	Transmembrane protein 200A OS=Homo sapiens GN=TMEM200A PE=1 SV=1	--	--	--	--	--	--	--	--	--	--	-	-	GO:0031224//intrinsic component of membrane
Unigene0000549	2141	858	8.212	--	--	--	--	--	--	--	--	--	--	--	--	--	--	--	--	--	--	-	-	-
Unigene0000550	232	8	0.7066	gi|488581028|ref|XP_004475953.1|	153	6e-43	PREDICTED: probable ATP-dependent RNA helicase DDX46 isoform 3 [Dasypus novemcinctus]	sp|Q62780|DDX46_RAT	153	6e-43	Probable ATP-dependent RNA helicase DDX46 OS=Rattus norvegicus GN=Ddx46 PE=1 SV=1	--	--	--	--	--	K12811	1e-42	153	rno:245957	ATP-dependent RNA helicase DDX46/PRP5 [EC:3.6.4.13]	GO:0006396//RNA processing	GO:0032550;GO:0003723//RNA binding;GO:0042623//ATPase activity, coupled	GO:0016604//nuclear body
Unigene0000551	226	5	0.4534	--	--	--	--	--	--	--	--	--	--	--	--	--	--	--	--	--	--	-	-	-
Unigene0000552	330	12	0.7452	gi|514793584|ref|XP_005030719.1|	89.7	4e-19	PREDICTED: LOW QUALITY PROTEIN: phosphoinositide 3-kinase regulatory subunit 5 [Anas platyrhynchos]	sp|Q5ZIB8|PIRK5_CHICK	79	2e-16	Phosphoinositide 3-kinase regulatory subunit 5 OS=Gallus gallus GN=PIK3R5 PE=2 SV=1	--	--	--	--	--	K02649	2e-16	79.7	mdo:100012464	phosphoinositide-3-kinase, regulatory subunit	-	-	-
Unigene0000553	433	25	1.1831	--	--	--	--	--	--	--	--	--	--	--	--	--	--	--	--	--	--	-	-	-
Unigene0000554	547	24	0.8991	gi|483519262|gb|EOB05105.1|	302	6e-95	Glycerol-3-phosphate acyltransferase, mitochondrial, partial [Anas platyrhynchos]	sp|Q9HCL2|GPAT1_HUMAN	273	3e-85	Glycerol-3-phosphate acyltransferase 1, mitochondrial OS=Homo sapiens GN=GPAM PE=1 SV=3	--	--	--	--	--	K00629	7e-94	296	tgu:100222783	glycerol-3-phosphate O-acyltransferase 1/2 [EC:2.3.1.15]	GO:0006732//coenzyme metabolic process;GO:0006924//activation-induced cell death of T cells;GO:0042102//positive regulation of T cell proliferation;GO:0009746;GO:0001817//regulation of cytokine production;GO:0002252;GO:0032787//monocarboxylic acid metabolic process;GO:0055081//anion homeostasis;GO:0006641//triglyceride metabolic process;GO:0035264//multicellular organism growth;GO:0006644//phosph…	GO:0008374//O-acyltransferase activity	GO:0043231//intracellular membrane-bounded organelle;GO:0019866//organelle inner membrane
Unigene0000555	259	8	0.6329	gi|512853881|ref|XP_004916168.1|	76.6	2e-16	PREDICTED: UPF0722 protein C11orf88 homolog isoform X2 [Xenopus (Silurana) tropicalis]	sp|A5PN52|CK088_DANRE	72.8	7e-16	UPF0722 protein C11orf88 homolog OS=Danio rerio GN=si:dkey-27p23.3 PE=2 SV=1	--	--	--	--	--	K10077	2e-15	74.3	xtr:100497315	layilin	-	-	-
Unigene0000556	248	8	0.661	gi|507647223|ref|XP_004703063.1|	162	1e-44	PREDICTED: WD repeat-containing protein 7 isoform X1 [Echinops telfairi]	sp|Q9Y4E6|WDR7_HUMAN	150	1e-41	WD repeat-containing protein 7 OS=Homo sapiens GN=WDR7 PE=1 SV=2	--	--	--	--	--	--	--	--	--	--	-	-	-
Unigene0000557	232	8	0.7066	--	--	--	--	--	--	--	--	--	--	--	--	--	--	--	--	--	--	-	-	-
Unigene0000558	589	48	1.67	gi|115443559|ref|YP_778578.1|	240	3e-78	cytochrome b6-f complex subunit 4 [Bigelowiella natans]	sp|P56774|PETD_ARATH	313	8e-108	Cytochrome b6-f complex subunit 4 OS=Arabidopsis thaliana GN=petD PE=3 SV=1	alr3422	266	3e-90	COG1290	Cytochrome b subunit of the bc complex	K00412	6e-10	62	gga:807641	ubiquinol-cytochrome c reductase cytochrome b subunit [EC:1.10.2.2]	GO:0022900//electron transport chain	GO:0009055//electron carrier activity;GO:0003824//catalytic activity	GO:0031224//intrinsic component of membrane;GO:0034357;GO:0009534//chloroplast thylakoid
Unigene0000559	1820	373	4.1997	gi|291239145|ref|XP_002739485.1|	132	2e-38	PREDICTED: LReO_3-like [Saccoglossus kowalevskii]	sp|P20825|POL2_DROME	114	4e-31	Retrovirus-related Pol polyprotein from transposon 297 OS=Drosophila melanogaster GN=pol PE=4 SV=1	SPAC13D1.01c	88.6	2e-21	COG2801	Transposase and inactivated derivatives	--	--	--	--	--	-	-	-
Unigene0000560	208	5	0.4926	--	--	--	--	--	--	--	--	--	--	--	--	--	--	--	--	--	--	-	-	-
Unigene0000561	484	136	5.758	--	--	--	--	--	--	--	--	--	--	--	--	--	--	--	--	--	--	-	-	-
Unigene0000562	345	23	1.3661	--	--	--	--	--	--	--	--	--	--	--	--	--	--	--	--	--	--	-	-	-
Unigene0000563	370	28	1.5507	--	--	--	--	--	--	--	--	--	--	--	--	--	--	--	--	--	--	-	-	-
Unigene0000564	1473	1382	19.2258	gi|170671952|ref|NP_001116284.1|	158	2e-43	brain protein I3 [Xenopus (Silurana) tropicalis]	sp|Q99N46|BRI3_CAVPO	108	1e-26	Brain protein I3 OS=Cavia porcellus GN=I3 PE=2 SV=1	--	--	--	--	--	--	--	--	--	--	-	-	-
Unigene0000565	472	26	1.1288	gi|809528|dbj|BAA06539.1|	258	6e-79	fibroblast growth factor receptor-4 [Xenopus laevis]	sp|Q91288|FGFR4_PLEWA	293	7e-93	Fibroblast growth factor receptor 4 OS=Pleurodeles waltl GN=FGFR4 PE=2 SV=1	--	--	--	--	--	K05095	2e-79	258	xtr:549077	fibroblast growth factor receptor 4 [EC:2.7.10.1]	GO:0006468//protein phosphorylation;GO:0048736;GO:0007169//transmembrane receptor protein tyrosine kinase signaling pathway;GO:0008283//cell proliferation	GO:0032550;GO:0004714//transmembrane receptor protein tyrosine kinase activity	GO:0031224//intrinsic component of membrane
Unigene0000566	1507	332	4.5144	gi|504173843|ref|XP_004596487.1|	608	0	PREDICTED: tyrosine--tRNA ligase, mitochondrial [Ochotona princeps]	sp|Q5I0L3|SYYM_RAT	598	0	Tyrosine--tRNA ligase, mitochondrial OS=Rattus norvegicus GN=Yars2 PE=2 SV=1	BS_tyrS	310	6e-99	COG0162	Tyrosyl-tRNA synthetase	K01866	0	610	mdo:100026880	tyrosyl-tRNA synthetase [EC:6.1.1.1]	GO:0006418//tRNA aminoacylation for protein translation	GO:0043168//anion binding;GO:0097159//organic cyclic compound binding;GO:0004812//aminoacyl-tRNA ligase activity;GO:0036094//small molecule binding	GO:0005739//mitochondrion
Unigene0000567	514	305	12.1595	--	--	--	--	--	--	--	--	--	--	--	--	--	--	--	--	--	--	-	-	-
Unigene0000568	201	7	0.7136	gi|529439857|ref|XP_005239674.1|	108	6e-30	PREDICTED: ragulator complex protein LAMTOR5 [Falco peregrinus]	sp|Q66X52|LTOR5_PIG	105	3e-29	Ragulator complex protein LAMTOR5 OS=Sus scrofa GN=LAMTOR5 PE=3 SV=2	--	--	--	--	--	--	--	--	--	--	GO:0043200//response to amino acid;GO:0032535//regulation of cellular component size;GO:0006915//apoptotic process;GO:0033124//regulation of GTP catabolic process;GO:0072665//protein localization to vacuole;GO:0016032//viral process;GO:0031929//TOR signaling	GO:0005515//protein binding	GO:0000323//lytic vacuole;GO:0031902//late endosome membrane
Unigene0000569	400	21	1.0758	--	--	--	--	--	--	--	--	--	--	--	--	--	--	--	--	--	--	-	-	-
Unigene0000570	1093	62	1.1624	--	--	--	--	--	--	--	--	--	--	--	--	--	--	--	--	--	--	-	-	-
Unigene0000571	237	7	0.6052	gi|326933411|ref|XP_003212798.1|	160	2e-44	PREDICTED: LOW QUALITY PROTEIN: hypoxia up-regulated protein 1-like [Meleagris gallopavo]	sp|Q5ZLK7|HYOU1_CHICK	160	2e-45	Hypoxia up-regulated protein 1 OS=Gallus gallus GN=HYOU1 PE=2 SV=1	YBR169c	49.3	2e-07	COG0443	Molecular chaperone	K09486	5e-45	160	gga:428251	hypoxia up-regulated 1	GO:0006950//response to stress	GO:0032550	GO:0044432
Unigene0000572	798	44	1.1299	gi|530643312|ref|XP_005308345.1|	253	1e-77	PREDICTED: prickle-like protein 1-B-like isoform X1 [Chrysemys picta bellii]	sp|Q90WV2|PRI1B_XENLA	242	3e-72	Prickle-like protein 1-B OS=Xenopus laevis GN=prickle1-b PE=2 SV=2	--	--	--	--	--	K04511	8e-74	239	xtr:100126208	prickle	-	GO:0046872//metal ion binding	-
Unigene0000573	1023	314	6.2897	--	--	--	--	--	--	--	--	--	--	--	--	--	--	--	--	--	--	-	-	-
Unigene0000574	334	15	0.9203	--	--	--	--	--	--	--	--	--	--	--	--	--	--	--	--	--	--	-	-	-
Unigene0000575	2167	2430	22.9787	gi|291233265|ref|XP_002736574.1|	90.9	2e-16	PREDICTED: reverse transcriptase-like protein-like [Saccoglossus kowalevskii]	--	--	--	--	--	--	--	--	--	--	--	--	--	--	-	-	-
Unigene0000576	229	32	2.8635	--	--	--	--	--	--	--	--	--	--	--	--	--	--	--	--	--	--	-	-	-
Unigene0000577	441	20	0.9293	gi|119579158|gb|EAW58754.1|	149	5e-39	KIAA2026 [Homo sapiens]	sp|Q5HYC2|K2026_HUMAN	149	4e-40	Uncharacterized protein KIAA2026 OS=Homo sapiens GN=KIAA2026 PE=2 SV=2	--	--	--	--	--	--	--	--	--	--	-	-	-
Unigene0000578	2482	1479	12.2108	gi|327286070|ref|XP_003227754.1|	330	7e-105	PREDICTED: ras-related protein Rab-35-like [Anolis carolinensis]	sp|Q5U316|RAB35_RAT	320	9e-102	Ras-related protein Rab-35 OS=Rattus norvegicus GN=Rab35 PE=2 SV=1	SPAC18G6.03	162	2e-44	COG1100	GTPase SAR1 and related small G proteins	K07876	1e-101	320	pon:100444156	Ras-related protein Rab-35	GO:0071363//cellular response to growth factor stimulus;GO:0030030//cell projection organization;GO:0022402//cell cycle process;GO:0045184//establishment of protein localization;GO:0002376//immune system process;GO:0009154//purine ribonucleotide catabolic process;GO:0033365//protein localization to organelle;GO:0035556//intracellular signal transduction	GO:0032550;GO:0017111//nucleoside-triphosphatase activity	GO:0044440;GO:0048770;GO:0030139//endocytic vesicle;GO:0044421;GO:0044459
Unigene0000579	1234	199	3.3046	--	--	--	--	--	--	--	--	--	--	--	--	--	--	--	--	--	--	-	-	-
Unigene0000580	476	41	1.765	--	--	--	--	--	--	--	--	--	--	--	--	--	--	--	--	--	--	-	-	-
Unigene0000581	245	7	0.5855	--	--	--	--	--	--	--	--	--	--	--	--	--	--	--	--	--	--	-	-	-
Unigene0000582	905	83	1.8794	gi|351704627|gb|EHB07546.1|	69.7	9e-12	Coiled-coil domain-containing protein 149 [Heterocephalus glaber]	sp|Q6ZUS6|CC149_HUMAN	55.8	2e-07	Coiled-coil domain-containing protein 149 OS=Homo sapiens GN=CCDC149 PE=2 SV=2	--	--	--	--	--	--	--	--	--	--	-	-	-
Unigene0000583	253	6	0.486	--	--	--	--	--	--	--	--	--	--	--	--	--	--	--	--	--	--	-	-	-
Unigene0000584	2354	240	2.0892	gi|478494386|ref|XP_004421541.1|	1241	0	PREDICTED: gamma-tubulin complex component 4 [Ceratotherium simum simum]	sp|Q9UGJ1|GCP4_HUMAN	1232	0	Gamma-tubulin complex component 4 OS=Homo sapiens GN=TUBGCP4 PE=1 SV=1	--	--	--	--	--	--	--	--	--	--	GO:0065003;GO:0000226//microtubule cytoskeleton organization	GO:0005198//structural molecule activity	GO:0000931//gamma-tubulin large complex;GO:0005819//spindle
Unigene0000585	202	14	1.4202	--	--	--	--	--	--	--	--	--	--	--	--	--	--	--	--	--	--	-	-	-
Unigene0000586	538	35	1.3331	--	--	--	--	--	--	--	--	--	--	--	--	--	--	--	--	--	--	-	-	-
Unigene0000587	229	9	0.8054	gi|377823842|gb|AFB77196.1|	113	2e-31	phosphodiesterase type 4B5, partial [Rattus norvegicus]	sp|P14646|PDE4B_RAT	112	1e-28	cAMP-specific 3',5'-cyclic phosphodiesterase 4B OS=Rattus norvegicus GN=Pde4b PE=1 SV=4	--	--	--	--	--	K01120	4e-29	112	ptr:456921	3',5'-cyclic-nucleotide phosphodiesterase [EC:3.1.4.17]	GO:0032496//response to lipopolysaccharide;GO:0071870//cellular response to catecholamine stimulus;GO:0071621//granulocyte chemotaxis;GO:0050851//antigen receptor-mediated signaling pathway;GO:0032970//regulation of actin filament-based process;GO:0046058//cAMP metabolic process;GO:0001819//positive regulation of cytokine production;GO:0042493//response to drug;GO:0001776//leukocyte homeostasis	GO:0005515//protein binding;GO:0004114//3',5'-cyclic-nucleotide phosphodiesterase activity;GO:0030551//cyclic nucleotide binding;GO:0043169//cation binding	GO:0034704//calcium channel complex;GO:0043231//intracellular membrane-bounded organelle;GO:0031674//I band
Unigene0000588	787	79	2.057	--	--	--	--	sp|Q9LU14|APG2_ARATH	387	5e-133	GDSL esterase/lipase APG OS=Arabidopsis thaliana GN=APG PE=1 SV=1	all3634	64.3	3e-11	COG3240	Phospholipase/lecithinase/hemolysin	--	--	--	--	--	-	-	-
Unigene0000589	439	28	1.307	--	--	--	--	--	--	--	--	--	--	--	--	--	--	--	--	--	--	-	-	-
Unigene0000590	842	49	1.1925	--	--	--	--	--	--	--	--	--	--	--	--	--	--	--	--	--	--	-	-	-
Unigene0000591	232	7	0.6183	gi|513190216|ref|XP_421461.4|	150	8e-41	PREDICTED: son of sevenless homolog 2, partial [Gallus gallus]	sp|Q02384|SOS2_MOUSE	149	3e-41	Son of sevenless homolog 2 OS=Mus musculus GN=Sos2 PE=1 SV=2	--	--	--	--	--	K03099	2e-41	150	ssc:100156602	son of sevenless	GO:0007266//Rho protein signal transduction;GO:0032318//regulation of Ras GTPase activity	GO:0003676//nucleic acid binding;GO:0005088//Ras guanyl-nucleotide exchange factor activity;GO:0046983//protein dimerization activity	GO:0044464
Unigene0000592	256	10	0.8005	--	--	--	--	--	--	--	--	--	--	--	--	--	--	--	--	--	--	-	-	-
Unigene0000593	581	29	1.0228	gi|300797915|ref|NP_001178788.1|	104	6e-23	RNA-binding protein 33 [Rattus norvegicus]	sp|Q9CXK9|RBM33_MOUSE	103	6e-24	RNA-binding protein 33 OS=Mus musculus GN=Rbm33 PE=1 SV=2	--	--	--	--	--	--	--	--	--	--	-	-	-
Unigene0000594	265	7	0.5413	--	--	--	--	--	--	--	--	--	--	--	--	--	--	--	--	--	--	-	-	-
Unigene0000595	264	23	1.7853	gi|3746502|gb|AAD02930.1|	70.1	1e-12	reverse transcriptase [Oryzias latipes]	sp|P08548|LIN1_NYCCO	48.9	2e-06	LINE-1 reverse transcriptase homolog OS=Nycticebus coucang PE=1 SV=1	--	--	--	--	--	K04559	7e-13	68.9	xtr:100496371	huntingtin interacting protein 1	-	-	-
Unigene0000596	999	172	3.5281	gi|530653648|ref|XP_005313030.1|	62.4	3e-08	PREDICTED: alpha-2-macroglobulin-like [Chrysemys picta bellii]	--	--	--	--	--	--	--	--	--	--	--	--	--	--	-	-	-
Unigene0000597	2232	2010	18.4536	--	--	--	--	--	--	--	--	--	--	--	--	--	--	--	--	--	--	-	-	-
Unigene0000598	478	31	1.329	gi|4378025|gb|AAD19348.1|	63.5	1e-10	reverse transcriptase-like protein [Takifugu rubripes]	--	--	--	--	--	--	--	--	--	--	--	--	--	--	-	-	-
Unigene0000599	202	8	0.8116	--	--	--	--	--	--	--	--	--	--	--	--	--	--	--	--	--	--	-	-	-
Unigene0000600	1788	452	5.1802	gi|512810498|ref|XP_004876760.1|	77.4	1e-21	PREDICTED: zinc finger protein 782-like [Heterocephalus glaber]	sp|B4DU55|ZN879_HUMAN	64.3	3e-21	Zinc finger protein 879 OS=Homo sapiens GN=ZNF879 PE=2 SV=2	--	--	--	--	--	K09228	4e-21	66.6	aml:100470773	KRAB domain-containing zinc finger protein	-	-	-
Unigene0000601	381	28	1.506	gi|14349364|gb|AAH09261.1|	126	5e-34	Chromosome 17 open reading frame 59 [Homo sapiens]	sp|Q96GS4|CQ059_HUMAN	126	4e-34	Uncharacterized protein C17orf59 OS=Homo sapiens GN=C17orf59 PE=1 SV=2	--	--	--	--	--	--	--	--	--	--	-	-	-
Unigene0000602	216	6	0.5692	--	--	--	--	--	--	--	--	--	--	--	--	--	--	--	--	--	--	-	-	-
Unigene0000603	843	575	13.9772	gi|62858067|ref|NP_001016526.1|	282	2e-93	mitochondrial ribosomal protein S24 [Xenopus (Silurana) tropicalis]	sp|Q6NTS3|RT24A_XENLA	278	8e-93	28S ribosomal protein S24-A, mitochondrial OS=Xenopus laevis GN=mrps24-a PE=2 SV=1	--	--	--	--	--	--	--	--	--	--	GO:0010467//gene expression	GO:0003824//catalytic activity;GO:0005198//structural molecule activity	GO:0000315//organellar large ribosomal subunit;GO:0043231//intracellular membrane-bounded organelle
Unigene0000604	2258	376	3.4123	gi|530599049|ref|XP_005293024.1|	388	3e-126	PREDICTED: lysosomal amino acid transporter 1 homolog [Chrysemys picta bellii]	sp|Q6ZP29|LAAT1_HUMAN	327	6e-104	Lysosomal amino acid transporter 1 homolog OS=Homo sapiens GN=PQLC2 PE=1 SV=1	--	--	--	--	--	--	--	--	--	--	GO:0006812//cation transport	GO:0008324//cation transmembrane transporter activity	GO:0043226//organelle;GO:0016020//membrane
Unigene0000605	419	27	1.3205	--	--	--	--	--	--	--	--	--	--	--	--	--	--	--	--	--	--	-	-	-
Unigene0000606	3052	1250	8.3928	gi|432863525|ref|XP_004070110.1|	87.4	7e-21	PREDICTED: RNA-directed DNA polymerase from mobile element jockey-like [Oryzias latipes]	--	--	--	--	--	--	--	--	--	--	--	--	--	--	-	-	-
Unigene0000607	1473	2467	34.3198	gi|149641020|ref|XP_001505541.1|	694	0	PREDICTED: developmentally-regulated GTP-binding protein 1-like [Ornithorhynchus anatinus]	sp|P32233|DRG1_MOUSE	687	0	Developmentally-regulated GTP-binding protein 1 OS=Mus musculus GN=Drg1 PE=1 SV=1	ECU05g0410i	497	4e-173	COG1163	Predicted GTPase	--	--	--	--	--	GO:0010467//gene expression	GO:0032550;GO:0005515//protein binding	GO:0043231//intracellular membrane-bounded organelle;GO:0005856//cytoskeleton;GO:0030529//ribonucleoprotein complex
Unigene0000608	649	30	0.9472	--	--	--	--	--	--	--	--	--	--	--	--	--	--	--	--	--	--	-	-	-
Unigene0000609	1072	151	2.8864	gi|149035192|gb|EDL89896.1|	177	2e-51	rCG57025, isoform CRA_a [Rattus norvegicus]	sp|Q6ZU35|K1211_HUMAN	205	7e-57	Uncharacterized protein KIAA1211 OS=Homo sapiens GN=KIAA1211 PE=1 SV=3	--	--	--	--	--	--	--	--	--	--	-	-	-
Unigene0000610	3026	653	4.422	gi|148235379|ref|NP_001089348.1|	610	0	sodium-dependent glucose transporter 1 [Xenopus laevis]	sp|Q569T7|NAGT1_XENLA	610	0	Sodium-dependent glucose transporter 1 OS=Xenopus laevis GN=naglt1 PE=2 SV=1	--	--	--	--	--	K08175	0	610	xla:734398	MFS transporter, FHS family, Na+ dependent glucose transporter 1	GO:0030001//metal ion transport	GO:0015291//secondary active transmembrane transporter activity	GO:0031224//intrinsic component of membrane;GO:0005886//plasma membrane
Unigene0000611	222	7	0.6461	--	--	--	--	--	--	--	--	--	--	--	--	--	--	--	--	--	--	-	-	-
Unigene0000612	553	40	1.4822	gi|525017068|ref|XP_005056094.1|	284	2e-91	PREDICTED: NADPH:adrenodoxin oxidoreductase, mitochondrial [Ficedula albicollis]	sp|P22570|ADRO_HUMAN	268	3e-86	NADPH:adrenodoxin oxidoreductase, mitochondrial OS=Homo sapiens GN=FDXR PE=1 SV=3	SPBC3B8.01c	190	4e-57	COG0493	NADPH-dependent glutamate synthase beta chain and related oxidoreductases	K00528	4e-91	282	oaa:100083234	ferredoxin--NADP+ reductase [EC:1.18.1.2]	-	GO:0003824//catalytic activity	GO:0044429//mitochondrial part
Unigene0000613	327	17	1.0653	--	--	--	--	--	--	--	--	--	--	--	--	--	--	--	--	--	--	-	-	-
Unigene0000614	221	8	0.7418	--	--	--	--	--	--	--	--	--	--	--	--	--	--	--	--	--	--	-	-	-
Unigene0000615	216	10	0.9487	gi|395735661|ref|XP_002815486.2|	149	1e-40	PREDICTED: triple functional domain protein, partial [Pongo abelii]	sp|Q0KL02|TRIO_MOUSE	143	4e-39	Triple functional domain protein OS=Mus musculus GN=Trio PE=1 SV=3	--	--	--	--	--	K08810	4e-41	149	pon:100458156	triple functional domain protein [EC:2.7.11.1]	GO:0007266//Rho protein signal transduction;GO:0032318//regulation of Ras GTPase activity;GO:0006464//cellular protein modification process	GO:0005088//Ras guanyl-nucleotide exchange factor activity;GO:0032550;GO:0004672//protein kinase activity	-
Unigene0000616	1837	619	6.9049	gi|301769189|ref|XP_002920010.1|	479	2e-164	PREDICTED: protein unc-50 homolog isoform 1 [Ailuropoda melanoleuca]	sp|Q3ZBG6|UNC50_BOVIN	475	1e-163	Protein unc-50 homolog OS=Bos taurus GN=UNC50 PE=2 SV=1	--	--	--	--	--	--	--	--	--	--	GO:0045184//establishment of protein localization	GO:0003676//nucleic acid binding	GO:0019866//organelle inner membrane;GO:0031224//intrinsic component of membrane;GO:0044431//Golgi apparatus part
Unigene0000617	982	146	3.0466	--	--	--	--	--	--	--	--	--	--	--	--	--	--	--	--	--	--	-	-	-
Unigene0000618	706	58	1.6835	--	--	--	--	--	--	--	--	--	--	--	--	--	--	--	--	--	--	-	-	-
Unigene0000619	235	6	0.5232	--	--	--	--	--	--	--	--	--	--	--	--	--	--	--	--	--	--	-	-	-
Unigene0000620	507	34	1.3742	gi|224967132|ref|NP_079565.2|	335	2e-112	transforming growth factor beta regulator 1 [Mus musculus]	sp|Q3UB74|TBRG1_MOUSE	335	2e-113	Transforming growth factor beta regulator 1 OS=Mus musculus GN=Tbrg1 PE=1 SV=2	--	--	--	--	--	--	--	--	--	--	GO:0006259//DNA metabolic process;GO:0008283//cell proliferation;GO:0051169//nuclear transport;GO:0031647//regulation of protein stability;GO:0022402//cell cycle process	GO:0005488//binding	GO:0043231//intracellular membrane-bounded organelle
Unigene0000621	252	14	1.1384	gi|39644852|gb|AAH09221.2|	171	3e-51	TNPO3 protein, partial [Homo sapiens]	sp|Q6P2B1|TNPO3_MOUSE	173	4e-50	Transportin-3 OS=Mus musculus GN=Tnpo3 PE=1 SV=1	--	--	--	--	--	--	--	--	--	--	GO:0006606//protein import into nucleus	GO:0005488//binding	GO:0043231//intracellular membrane-bounded organelle
Unigene0000622	204	6	0.6027	gi|77403694|dbj|BAE46429.1|	77	3e-15	ORF2-encoded protein [Danio rerio]	--	--	--	--	--	--	--	--	--	--	--	--	--	--	-	-	-
Unigene0000623	234	11	0.9633	--	--	--	--	--	--	--	--	--	--	--	--	--	--	--	--	--	--	-	-	-
Unigene0000624	2180	638	5.9971	gi|327267336|ref|XP_003218458.1|	1035	0	PREDICTED: tyrosine-protein kinase RYK-like [Anolis carolinensis]	sp|Q01887|RYK_MOUSE	1004	0	Tyrosine-protein kinase RYK OS=Mus musculus GN=Ryk PE=1 SV=2	YAR019c	68.6	3e-11	COG0515	Serine/threonine protein kinase	K05128	0	1017	tgu:100222452	RYK receptor-like tyrosine kinase [EC:2.7.10.1]	GO:0001501//skeletal system development;GO:0007411//axon guidance;GO:0007166//cell surface receptor signaling pathway;GO:0006468//protein phosphorylation;GO:0000165//MAPK cascade;GO:0030517//negative regulation of axon extension;GO:0021537//telencephalon development	GO:0032550;GO:0004713//protein tyrosine kinase activity;GO:0001664//G-protein coupled receptor binding;GO:0004888//transmembrane signaling receptor activity	GO:0043231//intracellular membrane-bounded organelle;GO:0016021//integral component of membrane
Unigene0000625	227	8	0.7222	gi|523575894|gb|EPR62596.1|	130	1e-33	4-hydroxy-3-methylbut-2-en-1-yl diphosphate synthase [Toxoplasma gondii GT1]	sp|F4K0E8|ISPG_ARATH	159	7e-46	4-hydroxy-3-methylbut-2-en-1-yl diphosphate synthase, chloroplastic OS=Arabidopsis thaliana GN=ISPG PE=1 SV=1	CPn0373	104	1e-26	COG0821	Enzyme involved in the deoxyxylulose pathway of isoprenoid biosynthesis	--	--	--	--	--	GO:0006721//terpenoid metabolic process	GO:0046914//transition metal ion binding;GO:0052592	GO:0009536//plastid
Unigene0000626	322	19	1.2091	gi|530625449|ref|XP_005302270.1|	151	1e-40	PREDICTED: myomesin-3 [Chrysemys picta bellii]	sp|A2ABU4|MYOM3_MOUSE	127	3e-33	Myomesin-3 OS=Mus musculus GN=Myom3 PE=1 SV=1	--	--	--	--	--	--	--	--	--	--	-	-	-
Unigene0000627	3512	467	2.7248	gi|530589612|ref|XP_005288490.1|	972	0	PREDICTED: DNA repair protein complementing XP-C cells [Chrysemys picta bellii]	sp|Q01831|XPC_HUMAN	888	0	DNA repair protein complementing XP-C cells OS=Homo sapiens GN=XPC PE=1 SV=4	SPCC4G3.10c	168	2e-42	COG5535	DNA repair protein RAD4	K10838	0	957	tgu:100218306	xeroderma pigmentosum group C-complementing protein	GO:0006289//nucleotide-excision repair;GO:0051276//chromosome organization;GO:0007346//regulation of mitotic cell cycle	GO:0000217//DNA secondary structure binding	GO:0031981//nuclear lumen;GO:0000109//nucleotide-excision repair complex
Unigene0000628	746	155	4.2577	gi|224047824|ref|XP_002193002.1|	311	3e-103	PREDICTED: translin-associated protein X [Taeniopygia guttata]	sp|Q5RC21|TSNAX_PONAB	301	2e-100	Translin-associated protein X OS=Pongo abelii GN=TSNAX PE=2 SV=1	SPCC736.09c	78.2	1e-16	COG2178	Predicted RNA-binding protein of the translin family	--	--	--	--	--	GO:0045184//establishment of protein localization;GO:0032501//multicellular organismal process	GO:0003677//DNA binding;GO:0003723//RNA binding;GO:0005515//protein binding;GO:0022892	GO:0043231//intracellular membrane-bounded organelle;GO:0044444//cytoplasmic part
Unigene0000629	202	4	0.4058	--	--	--	--	--	--	--	--	--	--	--	--	--	--	--	--	--	--	-	-	-
Unigene0000630	272	11	0.8287	--	--	--	--	--	--	--	--	--	--	--	--	--	--	--	--	--	--	-	-	-
Unigene0000631	762	80	2.1514	--	--	--	--	--	--	--	--	--	--	--	--	--	--	--	--	--	--	-	-	-
Unigene0000632	450	25	1.1384	gi|149045092|gb|EDL98178.1|	308	7e-96	rCG44016, isoform CRA_a [Rattus norvegicus]	sp|Q62315|JARD2_MOUSE	255	7e-78	Protein Jumonji OS=Mus musculus GN=Jarid2 PE=1 SV=1	--	--	--	--	--	--	--	--	--	--	-	GO:0003676//nucleic acid binding	GO:0043231//intracellular membrane-bounded organelle
Unigene0000633	844	386	9.3718	gi|530652027|ref|XP_005312355.1|	205	3e-60	PREDICTED: interferon-inducible GTPase 5-like [Chrysemys picta bellii]	sp|Q6AYF9|IIGP5_RAT	132	1e-33	Interferon-inducible GTPase 5 OS=Rattus norvegicus GN=Irgc PE=2 SV=1	--	--	--	--	--	--	--	--	--	--	-	-	-
Unigene0000634	213	4	0.3848	--	--	--	--	--	--	--	--	--	--	--	--	--	--	--	--	--	--	-	-	-
Unigene0000635	252	8	0.6505	gi|328709558|ref|XP_003243996.1|	91.3	2e-21	PREDICTED: hypothetical protein LOC100573895 [Acyrthosiphon pisum]	--	--	--	--	--	--	--	--	--	--	--	--	--	--	-	-	-
Unigene0000636	834	549	13.4892	gi|512846394|ref|XP_004915200.1|	120	2e-30	PREDICTED: GSK-3-binding protein-like [Xenopus (Silurana) tropicalis]	sp|O93343|GBP_XENLA	119	5e-31	GSK-3-binding protein OS=Xenopus laevis GN=gbp PE=1 SV=1	--	--	--	--	--	K03096	1e-14	75.5	mcc:705730	frequently rearranged in advanced T-cell lymphomas 2	-	-	-
Unigene0000637	960	85	1.8144	gi|514726601|ref|XP_005015202.1|	63.9	6e-09	PREDICTED: histone deacetylase 9 isoform X6 [Anas platyrhynchos]	sp|Q5ZKH6|HDAC9_CHICK	62.4	2e-09	Histone deacetylase 9 OS=Gallus gallus GN=hdac9 PE=2 SV=1	--	--	--	--	--	K11409	6e-09	62	gga:420599	histone deacetylase 9 [EC:3.5.1.98]	-	-	-
Unigene0000638	496	66	2.7267	--	--	--	--	--	--	--	--	--	--	--	--	--	--	--	--	--	--	-	-	-
Unigene0000639	333	20	1.2307	gi|256818763|ref|NP_001101506.2|	227	4e-67	pleckstrin homology domain-containing family H member 1 precursor [Rattus norvegicus]	sp|Q80TI1|PKHH1_MOUSE	216	2e-64	Pleckstrin homology domain-containing family H member 1 OS=Mus musculus GN=Plekhh1 PE=2 SV=2	--	--	--	--	--	--	--	--	--	--	-	-	GO:0043232
Unigene0000640	545	47	1.7672	--	--	--	--	--	--	--	--	--	--	--	--	--	--	--	--	--	--	-	-	-
Unigene0000641	217	9	0.8499	--	--	--	--	--	--	--	--	--	--	--	--	--	--	--	--	--	--	-	-	-
Unigene0000642	449	18	0.8215	--	--	--	--	--	--	--	--	--	--	--	--	--	--	--	--	--	--	-	-	-
Unigene0000643	329	22	1.3703	gi|170285137|gb|AAI61240.1|	204	7e-62	LOC100145552 protein [Xenopus (Silurana) tropicalis]	sp|Q92889|XPF_HUMAN	195	1e-57	DNA repair endonuclease XPF OS=Homo sapiens GN=ERCC4 PE=1 SV=3	SPCC970.01	91.7	2e-21	COG1948	ERCC4-type nuclease	K10848	8e-62	207	xla:446411	DNA excision repair protein ERCC-4 [EC:3.1.-.-]	GO:0033683//nucleotide-excision repair, DNA incision;GO:0009416//response to light stimulus;GO:0000723//telomere maintenance;GO:0006308//DNA catabolic process;GO:0000725//recombinational repair	GO:0004519//endonuclease activity;GO:0005515//protein binding;GO:0043566//structure-specific DNA binding	GO:0000781//chromosome, telomeric region;GO:0000109//nucleotide-excision repair complex
Unigene0000644	450	37	1.6849	--	--	--	--	--	--	--	--	--	--	--	--	--	--	--	--	--	--	-	-	-
Unigene0000645	701	32	0.9354	--	--	--	--	--	--	--	--	--	--	--	--	--	--	--	--	--	--	-	-	-
Unigene0000646	1533	199	2.6601	gi|507928455|ref|XP_004675480.1|	478	1e-164	PREDICTED: F-box/SPRY domain-containing protein 1 [Condylura cristata]	sp|Q8K3B1|FBSP1_MOUSE	476	6e-165	F-box/SPRY domain-containing protein 1 OS=Mus musculus GN=Fbxo45 PE=1 SV=2	--	--	--	--	--	K10319	1e-164	476	mmu:268882	F-box protein 45	GO:0048731;GO:0006511//ubiquitin-dependent protein catabolic process;GO:0033554//cellular response to stress;GO:0016567//protein ubiquitination	GO:0005488//binding	GO:0097060//synaptic membrane;GO:0044430//cytoskeletal part
Unigene0000647	1329	1020	15.7273	gi|530652544|ref|XP_005312570.1|	172	6e-45	PREDICTED: interferon-induced guanylate-binding protein 1 [Chrysemys picta bellii]	sp|Q61107|GBP4_MOUSE	90.1	5e-18	Guanylate-binding protein 4 OS=Mus musculus GN=Gbp4 PE=1 SV=1	--	--	--	--	--	--	--	--	--	--	-	-	-
Unigene0000648	957	542	11.6056	gi|14389299|ref|NP_112402.1|	636	0	vimentin [Rattus norvegicus]	sp|P31000|VIME_RAT	636	0	Vimentin OS=Rattus norvegicus GN=Vim PE=1 SV=2	--	--	--	--	--	K07606	0	636	rno:81818	vimentin	GO:0021782//glial cell development;GO:0045104//intermediate filament cytoskeleton organization;GO:0048708//astrocyte differentiation;GO:0010975//regulation of neuron projection development	GO:0003723//RNA binding;GO:0005515//protein binding;GO:0005198//structural molecule activity	GO:0031988//membrane-bounded vesicle;GO:0043234//protein complex;GO:0005856//cytoskeleton;GO:0042579//microbody;GO:0034399//nuclear periphery;GO:0016020//membrane
Unigene0000649	1934	546	5.7852	gi|530572266|ref|XP_005280694.1|	854	0	PREDICTED: SHC-transforming protein 1 isoform X1 [Chrysemys picta bellii]	sp|Q8AY68|SHC1_XENLA	803	0	SHC-transforming protein 1 OS=Xenopus laevis GN=shc1 PE=1 SV=2	--	--	--	--	--	K06279	0	804	xla:399198	src homology 2 domain-containing transforming protein C	GO:0007165//signal transduction;GO:0040007//growth	-	GO:0044424
Unigene0000650	2040	220	2.2099	--	--	--	--	--	--	--	--	--	--	--	--	--	--	--	--	--	--	-	-	-
Unigene0000651	338	78	4.7289	gi|465966334|gb|EMP31035.1|	58.2	3e-08	Protein timeless like protein [Chelonia mydas]	sp|Q13790|APOF_HUMAN	49.7	8e-07	Apolipoprotein F OS=Homo sapiens GN=APOF PE=1 SV=2	--	--	--	--	--	--	--	--	--	--	-	-	-
Unigene0000652	504	35	1.423	gi|483508606|gb|EOA98626.1|	101	1e-24	Chromobox protein-like protein 1, partial [Anas platyrhynchos]	sp|P83917|CBX1_MOUSE	87.8	2e-20	Chromobox protein homolog 1 OS=Mus musculus GN=Cbx1 PE=1 SV=1	--	--	--	--	--	K11585	3e-25	102	gga:374237	chromobox protein 1	GO:0006351//transcription, DNA-templated	GO:0019899//enzyme binding	GO:0015630//microtubule cytoskeleton;GO:0045120//pronucleus;GO:0000775//chromosome, centromeric region
Unigene0000653	5934	1910	6.5958	gi|465951103|gb|EMP24122.1|	617	0	Occludin [Chelonia mydas]	sp|Q91049|OCLN_CHICK	518	1e-163	Occludin OS=Gallus gallus GN=OCLN PE=1 SV=1	--	--	--	--	--	K06088	0	607	xtr:780218	occludin	-	GO:0005488//binding	GO:0005911//cell-cell junction;GO:0044464;GO:0044425//membrane part
Unigene0000654	717	48	1.3718	--	--	--	--	--	--	--	--	--	--	--	--	--	--	--	--	--	--	-	-	-
Unigene0000655	399	54	2.7733	--	--	--	--	--	--	--	--	--	--	--	--	--	--	--	--	--	--	-	-	-
Unigene0000656	1050	503	9.8165	gi|148234390|ref|NP_001079895.1|	569	0	sideroflexin 2 [Xenopus laevis]	sp|Q5EA43|SFXN2_BOVIN	486	3e-171	Sideroflexin-2 OS=Bos taurus GN=SFXN2 PE=2 SV=2	--	--	--	--	--	--	--	--	--	--	GO:0006811//ion transport	GO:0015075//ion transmembrane transporter activity	-
Unigene0000657	304	21	1.4155	--	--	--	--	--	--	--	--	--	--	--	--	--	--	--	--	--	--	-	-	-
Unigene0000658	688	141	4.1996	--	--	--	--	--	--	--	--	--	--	--	--	--	--	--	--	--	--	-	-	-
Unigene0000659	219	6	0.5614	gi|327282171|ref|XP_003225817.1|	75.9	1e-14	PREDICTED: FYVE and coiled-coil domain-containing protein 1-like [Anolis carolinensis]	--	--	--	--	--	--	--	--	--	K11853	7e-13	68.6	xtr:100490033	ubiquitin carboxyl-terminal hydrolase 34 [EC:3.1.2.15]	GO:0008152//metabolic process	GO:0003676//nucleic acid binding;GO:0016740//transferase activity	-
Unigene0000660	267	7	0.5372	--	--	--	--	--	--	--	--	--	--	--	--	--	--	--	--	--	--	-	-	-
Unigene0000661	526	11702	455.883	--	--	--	--	--	--	--	--	--	--	--	--	--	--	--	--	--	--	-	-	-
Unigene0000662	231	5	0.4435	--	--	--	--	--	--	--	--	--	--	--	--	--	--	--	--	--	--	-	-	-
Unigene0000663	3102	1442	9.5258	gi|224046333|ref|XP_002198904.1|	905	0	PREDICTED: serine/threonine-protein kinase Sgk3 [Taeniopygia guttata]	sp|Q5R7A7|SGK3_PONAB	896	0	Serine/threonine-protein kinase Sgk3 OS=Pongo abelii GN=SGK3 PE=2 SV=1	SPAC17G8.14c_2	269	2e-80	COG0515	Serine/threonine protein kinase	K13304	0	905	tgu:100231693	serum/glucocorticoid-regulated kinase 3 [EC:2.7.11.1]	GO:0008283//cell proliferation;GO:0006796//phosphate-containing compound metabolic process;GO:0006355//regulation of transcription, DNA-templated;GO:0006464//cellular protein modification process;GO:0006811//ion transport;GO:0016049//cell growth;GO:0016477//cell migration	GO:0032550;GO:0004672//protein kinase activity;GO:0005543//phospholipid binding;GO:0016247//channel regulator activity	GO:0005768//endosome
Unigene0000664	1533	657	8.7822	gi|512876065|ref|XP_004919010.1|	265	9e-82	PREDICTED: glycolipid transfer protein domain-containing protein 1-like isoform X2 [Xenopus (Silurana) tropicalis]	sp|Q6DBQ8|GLTD1_DANRE	192	4e-56	Glycolipid transfer protein domain-containing protein 1 OS=Danio rerio GN=gltpd1 PE=2 SV=1	--	--	--	--	--	--	--	--	--	--	GO:0006869//lipid transport	GO:0005543//phospholipid binding;GO:0005548//phospholipid transporter activity	GO:0043231//intracellular membrane-bounded organelle;GO:0044444//cytoplasmic part;GO:0012505//endomembrane system;GO:0016020//membrane
Unigene0000665	233	10	0.8795	gi|530362613|ref|XP_005270916.1|	162	8e-50	PREDICTED: rho-related GTP-binding protein RhoC isoform X3 [Homo sapiens]	sp|Q5RCK9|RHOC_PONAB	162	2e-50	Rho-related GTP-binding protein RhoC OS=Pongo abelii GN=RHOC PE=2 SV=1	SPAC110.03	80.1	3e-19	COG1100	GTPase SAR1 and related small G proteins	K07857	4e-50	162	bta:513152	Ras homolog gene family, member C	GO:0007043//cell-cell junction assembly;GO:0022402//cell cycle process;GO:0007264//small GTPase mediated signal transduction;GO:0007409//axonogenesis;GO:0007249//I-kappaB kinase/NF-kappaB signaling	GO:0032550;GO:0060089	GO:0031988//membrane-bounded vesicle;GO:0043231//intracellular membrane-bounded organelle;GO:0032155;GO:0044444//cytoplasmic part;GO:0016020//membrane
Unigene0000666	216	8	0.759	--	--	--	--	--	--	--	--	--	--	--	--	--	--	--	--	--	--	-	-	-
Unigene0000667	271	8	0.6049	gi|465955316|gb|EMP26387.1|	176	2e-50	Activating molecule in BECN1-regulated autophagy protein 1 [Chelonia mydas]	sp|A2AH22|AMRA1_MOUSE	167	2e-47	Activating molecule in BECN1-regulated autophagy protein 1 OS=Mus musculus GN=Ambra1 PE=1 SV=1	--	--	--	--	--	--	--	--	--	--	-	-	-
Unigene0000668	476	29	1.2484	--	--	--	--	--	--	--	--	--	--	--	--	--	--	--	--	--	--	-	-	-
Unigene0000669	222	10	0.9231	--	--	--	--	--	--	--	--	--	--	--	--	--	--	--	--	--	--	-	-	-
Unigene0000670	1880	553	6.0276	--	--	--	--	--	--	--	--	--	--	--	--	--	--	--	--	--	--	-	-	-
Unigene0000671	354	29	1.6787	--	--	--	--	--	--	--	--	--	--	--	--	--	--	--	--	--	--	-	-	-
Unigene0000672	565	135	4.8963	--	--	--	--	--	--	--	--	--	--	--	--	--	--	--	--	--	--	-	-	-
Unigene0000673	470	28	1.2208	gi|345327736|ref|XP_001512439.2|	265	9e-85	PREDICTED: glycogen debranching enzyme-like [Ornithorhynchus anatinus]	sp|A8BQB4|GDE_HORSE	261	4e-79	Glycogen debranching enzyme OS=Equus caballus GN=AGL PE=2 SV=1	--	--	--	--	--	K01196	1e-82	271	mdo:100032952	glycogen debranching enzyme [EC:2.4.1.25 3.2.1.33]	-	-	-
Unigene0000674	771	64	1.701	gi|225543532|ref|NP_001014335.2|	185	8e-56	transmembrane protein 35 [Danio rerio]	sp|Q58EL2|TMM35_DANRE	179	1e-54	Transmembrane protein 35 OS=Danio rerio GN=tmem35 PE=2 SV=1	--	--	--	--	--	--	--	--	--	--	-	-	GO:0031224//intrinsic component of membrane
Unigene0000675	1035	1090	21.5807	gi|507977218|ref|XP_004692689.1|	259	8e-83	PREDICTED: SOSS complex subunit B1 isoform X2 [Condylura cristata]	sp|Q9BQ15|SOSB1_HUMAN	255	4e-82	SOSS complex subunit B1 OS=Homo sapiens GN=NABP2 PE=1 SV=1	ECU01g0880	54.7	2e-08	COG1599	Single-stranded DNA-binding replication protein A (RPA), large (70 kD) subunit and related ssDNA-binding proteins	--	--	--	--	--	GO:0009314//response to radiation;GO:0000075//cell cycle checkpoint;GO:0000725//recombinational repair	GO:0043566//structure-specific DNA binding	GO:0043231//intracellular membrane-bounded organelle;GO:0043234//protein complex
Unigene0000676	461	30	1.3335	gi|530653648|ref|XP_005313030.1|	67.8	5e-11	PREDICTED: alpha-2-macroglobulin-like [Chrysemys picta bellii]	--	--	--	--	--	--	--	--	--	--	--	--	--	--	GO:0044260;GO:0090304	GO:0003824//catalytic activity	-
Unigene0000677	1528	363	4.8681	--	--	--	--	--	--	--	--	--	--	--	--	--	--	--	--	--	--	-	-	-
Unigene0000678	252	15	1.2197	--	--	--	--	--	--	--	--	--	--	--	--	--	--	--	--	--	--	-	-	-
Unigene0000679	254	12	0.9681	gi|347221|gb|AAA49024.1|	65.1	1e-11	POL-like, partial [Gallus gallus]	--	--	--	--	--	--	--	--	--	--	--	--	--	--	GO:0015914//phospholipid transport	GO:0022892;GO:0046872//metal ion binding;GO:0097159//organic cyclic compound binding;GO:0036094//small molecule binding;GO:0003824//catalytic activity	GO:0016020//membrane
Unigene0000680	201	7	0.7136	--	--	--	--	--	--	--	--	--	--	--	--	--	--	--	--	--	--	-	-	-
Unigene0000681	281	9	0.6563	--	--	--	--	--	--	--	--	--	--	--	--	--	--	--	--	--	--	-	-	-
Unigene0000682	401	59	3.015	--	--	--	--	--	--	--	--	--	--	--	--	--	--	--	--	--	--	-	-	-
Unigene0000683	526	86	3.3504	--	--	--	--	--	--	--	--	--	--	--	--	--	--	--	--	--	--	-	-	-
Unigene0000684	524	34	1.3296	gi|529431082|ref|XP_005235345.1|	242	8e-71	PREDICTED: E3 ubiquitin-protein ligase RNF213-like [Falco peregrinus]	sp|E9Q555|RN213_MOUSE	149	1e-39	E3 ubiquitin-protein ligase RNF213 OS=Mus musculus GN=Rnf213 PE=2 SV=1	--	--	--	--	--	--	--	--	--	--	-	GO:0046914//transition metal ion binding;GO:0032550;GO:0016462//pyrophosphatase activity	-
Unigene0000685	402	18	0.9175	--	--	--	--	--	--	--	--	--	--	--	--	--	--	--	--	--	--	-	-	-
Unigene0000686	219	7	0.655	gi|395837005|ref|XP_003791436.1|	137	8e-38	PREDICTED: zinc finger protein 821 isoform 2 [Otolemur garnettii]	sp|Q6PD05|ZN821_MOUSE	137	1e-38	Zinc finger protein 821 OS=Mus musculus GN=Znf821 PE=2 SV=2	--	--	--	--	--	--	--	--	--	--	GO:0006351//transcription, DNA-templated	GO:0043169//cation binding;GO:0003676//nucleic acid binding	GO:0043231//intracellular membrane-bounded organelle
Unigene0000687	458	28	1.2528	gi|327262042|ref|XP_003215835.1|	91.3	7e-19	PREDICTED: LOW QUALITY PROTEIN: cation-independent mannose-6-phosphate receptor-like [Anolis carolinensis]	--	--	--	--	--	--	--	--	--	K10592	1e-10	64.7	xtr:100489531	E3 ubiquitin-protein ligase HUWE1 [EC:6.3.2.19]	GO:0008152//metabolic process	GO:0016740//transferase activity	-
Unigene0000688	227	18	1.6249	gi|514790588|ref|XP_005030021.1|	91.3	2e-22	PREDICTED: transmembrane protein 80 isoform X2 [Anas platyrhynchos]	sp|A1A4P6|TMM80_BOVIN	74.3	8e-17	Transmembrane protein 80 OS=Bos taurus GN=TMEM80 PE=2 SV=1	--	--	--	--	--	--	--	--	--	--	-	-	GO:0031224//intrinsic component of membrane
Unigene0000689	414	13	0.6435	--	--	--	--	--	--	--	--	--	--	--	--	--	--	--	--	--	--	-	-	-
Unigene0000690	267	11	0.8442	gi|449684722|ref|XP_004210698.1|	47	5e-06	PREDICTED: beta-adrenergic receptor kinase 2-like, partial [Hydra magnipapillata]	--	--	--	--	--	--	--	--	--	K00910	4e-06	48.5	nve:NEMVE_v1g246204	beta-adrenergic-receptor kinase [EC:2.7.11.15]	-	-	-
Unigene0000691	228	6	0.5393	--	--	--	--	--	--	--	--	--	--	--	--	--	--	--	--	--	--	-	-	-
Unigene0000692	206	5	0.4974	--	--	--	--	--	--	--	--	--	--	--	--	--	--	--	--	--	--	-	-	-
Unigene0000693	249	6	0.4938	--	--	--	--	--	--	--	--	--	--	--	--	--	--	--	--	--	--	-	-	-
Unigene0000694	224	11	1.0063	--	--	--	--	--	--	--	--	--	--	--	--	--	--	--	--	--	--	-	-	-
Unigene0000695	374	67	3.671	gi|465954391|gb|EMP25888.1|	146	6e-40	Tripartite motif-containing protein 39 [Chelonia mydas]	sp|Q02084|A33_PLEWA	127	1e-33	Zinc-binding protein A33 OS=Pleurodeles waltl PE=1 SV=2	--	--	--	--	--	K12000	2e-34	130	gga:417040	tripartite motif-containing protein 7	-	GO:0046872//metal ion binding	-
Unigene0000696	5249	1710	6.6757	gi|511867044|ref|XP_004755011.1|	1323	0	PREDICTED: ubiquitin-like modifier-activating enzyme 1 isoform X1 [Mustela putorius furo]	sp|Q29504|UBA1_RABIT	1317	0	Ubiquitin-like modifier-activating enzyme 1 OS=Oryctolagus cuniculus GN=UBA1 PE=2 SV=1	YKL210w	906	0	COG0476	Dinucleotide-utilizing enzymes involved in molybdopterin and thiamine biosynthesis family 2	K03178	0	1322	ssc:397312	ubiquitin-activating enzyme E1 [EC:6.3.2.19]	GO:0006464//cellular protein modification process	GO:0036094//small molecule binding;GO:0097159//organic cyclic compound binding;GO:0003824//catalytic activity	-
Unigene0000697	653	135	4.2364	gi|530653648|ref|XP_005313030.1|	47.4	7e-10	PREDICTED: alpha-2-macroglobulin-like [Chrysemys picta bellii]	--	--	--	--	--	--	--	--	--	--	--	--	--	--	-	-	-
Unigene0000698	288	38	2.7038	--	--	--	--	--	--	--	--	--	--	--	--	--	--	--	--	--	--	-	-	-
Unigene0000699	448	22	1.0063	gi|39652285|dbj|BAD04856.1|	65.1	3e-10	reverse transcriptase [Takifugu rubripes]	--	--	--	--	--	--	--	--	--	--	--	--	--	--	-	-	-
Unigene0000700	227	11	0.993	gi|530571768|ref|XP_005280452.1|	53.1	2e-07	PREDICTED: androgen-induced gene 1 protein isoform X1 [Chrysemys picta bellii]	--	--	--	--	--	--	--	--	--	--	--	--	--	--	-	-	-
Unigene0000701	237	7	0.6052	gi|530576492|ref|XP_005282217.1|	87.4	1e-18	PREDICTED: leukemia inhibitory factor receptor isoform X8 [Chrysemys picta bellii]	sp|Q5XNR9|LIFR_CANFA	78.6	1e-16	Leukemia inhibitory factor receptor OS=Canis familiaris GN=LIFR PE=2 SV=1	--	--	--	--	--	K05058	6e-19	85.9	oaa:100076167	leukemia inhibitory factor receptor	GO:0019221//cytokine-mediated signaling pathway	GO:0004897//ciliary neurotrophic factor receptor activity;GO:0005515//protein binding	GO:0016020//membrane
Unigene0000702	589	40	1.3916	gi|300218775|gb|ADJ80991.1|	60.8	1e-08	CR1-3 [Lycodichthys dearborni]	--	--	--	--	--	--	--	--	--	--	--	--	--	--	GO:0015914//phospholipid transport	GO:0022892;GO:0046872//metal ion binding;GO:0097159//organic cyclic compound binding;GO:0036094//small molecule binding;GO:0003824//catalytic activity	GO:0016020//membrane
Unigene0000703	227	7	0.6319	--	--	--	--	--	--	--	--	--	--	--	--	--	--	--	--	--	--	-	-	-
Unigene0000704	308	14	0.9314	--	--	--	--	--	--	--	--	--	--	--	--	--	--	--	--	--	--	-	-	-
Unigene0000705	449	23	1.0497	--	--	--	--	--	--	--	--	--	--	--	--	--	--	--	--	--	--	-	-	-
Unigene0000706	325	32	2.0176	gi|13096866|gb|AAH03232.1|	228	6e-72	Actn1 protein, partial [Mus musculus]	sp|P12814|ACTN1_HUMAN	229	1e-69	Alpha-actinin-1 OS=Homo sapiens GN=ACTN1 PE=1 SV=2	--	--	--	--	--	K05699	1e-69	229	ssc:100513412	actinin alpha	GO:0007599//hemostasis;GO:0006928//cellular component movement;GO:0006915//apoptotic process;GO:0006887//exocytosis;GO:0007045//cell-substrate adherens junction assembly;GO:0001775//cell activation;GO:0043062//extracellular structure organization	GO:0005102//receptor binding;GO:0003779//actin binding;GO:0046872//metal ion binding;GO:0003723//RNA binding	GO:0016020//membrane;GO:0005913//cell-cell adherens junction;GO:0031252//cell leading edge;GO:0031674//I band;GO:0030425//dendrite;GO:0031091//platelet alpha granule;GO:0005924//cell-substrate adherens junction
Unigene0000707	303	10	0.6763	gi|126343542|ref|XP_001362150.1|	164	8e-45	PREDICTED: e3 ubiquitin-protein ligase HUWE1 [Monodelphis domestica]	sp|Q7Z6Z7|HUWE1_HUMAN	157	2e-43	E3 ubiquitin-protein ligase HUWE1 OS=Homo sapiens GN=HUWE1 PE=1 SV=3	--	--	--	--	--	K10592	2e-45	164	mdo:100010537	E3 ubiquitin-protein ligase HUWE1 [EC:6.3.2.19]	GO:0048869//cellular developmental process;GO:0006281//DNA repair;GO:0016567//protein ubiquitination	GO:0003723//RNA binding;GO:0019787//small conjugating protein ligase activity	GO:0031988//membrane-bounded vesicle;GO:0043231//intracellular membrane-bounded organelle
Unigene0000708	325	9	0.5675	--	--	--	--	--	--	--	--	--	--	--	--	--	--	--	--	--	--	-	-	-
Unigene0000709	261	8	0.6281	--	--	--	--	--	--	--	--	--	--	--	--	--	--	--	--	--	--	-	-	-
Unigene0000710	1262	286	4.6439	gi|530596233|ref|XP_005291662.1|	214	2e-88	PREDICTED: tumor protein p53-inducible nuclear protein 1 isoform X1 [Chrysemys picta bellii]	sp|Q96A56|T53I1_HUMAN	181	1e-76	Tumor protein p53-inducible nuclear protein 1 OS=Homo sapiens GN=TP53INP1 PE=1 SV=1	--	--	--	--	--	--	--	--	--	--	GO:0006351//transcription, DNA-templated;GO:0045471//response to ethanol;GO:0008283//cell proliferation;GO:0006915//apoptotic process;GO:0033194//response to hydroperoxide;GO:0071310//cellular response to organic substance;GO:0009411//response to UV;GO:0009967//positive regulation of signal transduction;GO:0022402//cell cycle process;GO:0006914//autophagy;GO:0016477//cell migration	-	GO:0005773//vacuole
Unigene0000711	257	18	1.4352	--	--	--	--	--	--	--	--	--	--	--	--	--	--	--	--	--	--	-	-	-
Unigene0000712	209	10	0.9805	--	--	--	--	--	--	--	--	--	--	--	--	--	--	--	--	--	--	-	-	-
Unigene0000713	241	6	0.5102	gi|498970837|ref|XP_004547498.1|	157	5e-43	PREDICTED: rho guanine nucleotide exchange factor 10-like protein-like isoform X3 [Maylandia zebra]	sp|Q29RM4|ARGAL_BOVIN	151	5e-42	Rho guanine nucleotide exchange factor 10-like protein OS=Bos taurus GN=ARHGEF10L PE=2 SV=1	--	--	--	--	--	--	--	--	--	--	GO:0007266//Rho protein signal transduction;GO:0032318//regulation of Ras GTPase activity	GO:0005088//Ras guanyl-nucleotide exchange factor activity	-
Unigene0000714	287	13	0.9282	gi|4378025|gb|AAD19348.1|	78.2	3e-15	reverse transcriptase-like protein [Takifugu rubripes]	--	--	--	--	--	--	--	--	--	--	--	--	--	--	-	-	-
Unigene0000715	412	7	0.3482	--	--	--	--	--	--	--	--	--	--	--	--	--	--	--	--	--	--	-	-	-
Unigene0000716	2240	1149	10.5112	--	--	--	--	--	--	--	--	--	--	--	--	--	--	--	--	--	--	-	-	-
Unigene0000717	826	104	2.5801	gi|441617301|ref|XP_004093127.1|	285	3e-94	PREDICTED: LOW QUALITY PROTEIN: DET1 homolog [Nomascus leucogenys]	sp|Q9D0A0|DET1_MOUSE	286	7e-91	DET1 homolog OS=Mus musculus GN=Det1 PE=2 SV=2	--	--	--	--	--	K10571	3e-91	288	ecb:100053984	de-etiolated-1	-	-	GO:0043231//intracellular membrane-bounded organelle
Unigene0000718	209	7	0.6863	gi|6981556|ref|NP_037243.1|	147	1e-40	high affinity cationic amino acid transporter 1 [Rattus norvegicus]	sp|P30823|CTR1_RAT	147	9e-42	High affinity cationic amino acid transporter 1 OS=Rattus norvegicus GN=Slc7a1 PE=2 SV=1	lin0648	47.8	5e-07	COG0531	Amino acid transporters	K13863	2e-41	147	rno:25648	solute carrier family 7 (cationic amino acid transporter), member 1	GO:0006865//amino acid transport;GO:0006812//cation transport	GO:0008324//cation transmembrane transporter activity;GO:0046943//carboxylic acid transmembrane transporter activity	GO:0031224//intrinsic component of membrane
Unigene0000719	213	5	0.481	gi|512838919|ref|XP_004914193.1|	121	2e-32	PREDICTED: mitogen-activated protein kinase 12 isoform X2 [Xenopus (Silurana) tropicalis]	sp|O08911|MK12_MOUSE	112	8e-30	Mitogen-activated protein kinase 12 OS=Mus musculus GN=Mapk12 PE=1 SV=1	YBL016w	59.3	3e-11	COG0515	Serine/threonine protein kinase	K04441	1e-32	121	xla:735153	p38 MAP kinase [EC:2.7.11.24]	GO:0035556//intracellular signal transduction;GO:0006796//phosphate-containing compound metabolic process;GO:0006464//cellular protein modification process	GO:0004702//receptor signaling protein serine/threonine kinase activity;GO:0032550	-
Unigene0000720	1058	109	2.1112	--	--	--	--	--	--	--	--	--	--	--	--	--	--	--	--	--	--	-	-	-
Unigene0000721	373	29	1.5932	--	--	--	--	--	--	--	--	--	--	--	--	--	--	--	--	--	--	-	-	-
Unigene0000722	223	10	0.9189	--	--	--	--	--	--	--	--	--	--	--	--	--	--	--	--	--	--	-	-	-
Unigene0000723	232	7	0.6183	gi|334338572|ref|XP_001367535.2|	153	3e-42	PREDICTED: serine/threonine-protein kinase Nek4-like isoform 1 [Monodelphis domestica]	sp|P51957|NEK4_HUMAN	149	1e-41	Serine/threonine-protein kinase Nek4 OS=Homo sapiens GN=NEK4 PE=1 SV=2	slr0152	48.9	2e-07	COG0515	Serine/threonine protein kinase	K08857	7e-43	153	mdo:100020318	NIMA (never in mitosis gene a)-related kinase [EC:2.7.11.1]	-	-	-
Unigene0000724	403	24	1.2204	gi|149068448|gb|EDM18000.1|	225	2e-72	tripeptidyl peptidase I, isoform CRA_e [Rattus norvegicus]	sp|O89023|TPP1_MOUSE	230	9e-72	Tripeptidyl-peptidase 1 OS=Mus musculus GN=Tpp1 PE=1 SV=2	TVN1122	50.1	4e-07	COG4934	Predicted protease	K01279	2e-71	230	mmu:12751	tripeptidyl-peptidase I [EC:3.4.14.9]	GO:0048731;GO:0007033//vacuole organization;GO:0006518//peptide metabolic process;GO:0009057//macromolecule catabolic process;GO:0016485//protein processing;GO:0016265//death;GO:0030154//cell differentiation;GO:0030968//endoplasmic reticulum unfolded protein response;GO:0050905//neuromuscular process;GO:0001894//tissue homeostasis	GO:0004175//endopeptidase activity;GO:0008236//serine-type peptidase activity;GO:0033218//amide binding;GO:0043169//cation binding	GO:0005764//lysosome;GO:0048770
Unigene0000725	278	10	0.7371	--	--	--	--	--	--	--	--	--	--	--	--	--	--	--	--	--	--	-	-	-
Unigene0000726	207	6	0.594	--	--	--	--	--	--	--	--	--	--	--	--	--	--	--	--	--	--	-	-	-
Unigene0000727	359	16	0.9133	--	--	--	--	--	--	--	--	--	--	--	--	--	--	--	--	--	--	-	-	-
Unigene0000728	835	259	6.3561	--	--	--	--	--	--	--	--	--	--	--	--	--	--	--	--	--	--	-	-	-
Unigene0000729	215	22	2.0968	--	--	--	--	--	--	--	--	--	--	--	--	--	--	--	--	--	--	-	-	-
Unigene0000730	356	20	1.1512	gi|326921524|ref|XP_003207007.1|	133	2e-38	PREDICTED: receptor-type tyrosine-protein phosphatase N2-like [Meleagris gallopavo]	sp|Q92932|PTPR2_HUMAN	129	5e-34	Receptor-type tyrosine-protein phosphatase N2 OS=Homo sapiens GN=PTPRN2 PE=1 SV=2	--	--	--	--	--	K07817	8e-36	133	aml:100475421	protein tyrosine phosphatase, receptor type, N [EC:3.1.3.48]	GO:0006470//protein dephosphorylation	GO:0004721//phosphoprotein phosphatase activity	-
Unigene0000731	454	38	1.7152	gi|5777394|emb|CAB53450.1|	58.5	4e-12	polymerase polyprotein [Crocodylus niloticus]	--	--	--	--	--	--	--	--	--	--	--	--	--	--	-	-	-
Unigene0000732	571	355	12.74	--	--	--	--	--	--	--	--	--	--	--	--	--	--	--	--	--	--	-	-	-
Unigene0000733	201	7	0.7136	gi|62948096|gb|AAH94353.1|	139	3e-37	Hspg2 protein, partial [Mus musculus]	sp|Q05793|PGBM_MOUSE	140	4e-38	Basement membrane-specific heparan sulfate proteoglycan core protein OS=Mus musculus GN=Hspg2 PE=1 SV=1	--	--	--	--	--	K06255	6e-38	140	mmu:15530	heparan sulfate proteoglycan 2 (perlecan)	GO:0033036;GO:0016101//diterpenoid metabolic process;GO:0006023;GO:0007602//phototransduction;GO:0007417//central nervous system development;GO:0048562//embryonic organ morphogenesis;GO:0007507//heart development;GO:0022411;GO:0036075;GO:0006790//sulfur compound metabolic process;GO:0006026;GO:0030154//cell differentiation;GO:0048646//anatomical structure formation involved in morphogenesis;GO:00…	GO:0005515//protein binding;GO:0043169//cation binding	GO:0005604//basement membrane;GO:0016020//membrane;GO:0044431//Golgi apparatus part;GO:0031988//membrane-bounded vesicle;GO:0005764//lysosome
Unigene0000734	734	157	4.3831	--	--	--	--	--	--	--	--	--	--	--	--	--	--	--	--	--	--	-	-	-
Unigene0000735	465	23	1.0136	gi|525019395|ref|XP_005057229.1|	186	8e-53	PREDICTED: EMILIN-3 [Ficedula albicollis]	sp|Q8K482|EMIL2_MOUSE	66.2	1e-11	EMILIN-2 OS=Mus musculus GN=Emilin2 PE=1 SV=1	--	--	--	--	--	--	--	--	--	--	-	-	GO:0044424
Unigene0000736	688	49	1.4594	--	--	--	--	--	--	--	--	--	--	--	--	--	--	--	--	--	--	-	-	-
Unigene0000737	293	10	0.6994	--	--	--	--	--	--	--	--	--	--	--	--	--	--	--	--	--	--	-	-	-
Unigene0000738	4808	2893	12.33	gi|301609455|ref|XP_002934273.1|	364	8e-112	PREDICTED: mimecan [Xenopus (Silurana) tropicalis]	sp|P19879|MIME_BOVIN	340	2e-104	Mimecan OS=Bos taurus GN=OGN PE=1 SV=2	SPy1798	52.8	6e-06	COG4886	Leucine-rich repeat (LRR) protein	K08126	2e-112	364	xtr:100487346	osteoglycin (osteoinductive factor, mimecan)	-	-	GO:0044421
Unigene0000739	529	174	6.7402	gi|133777679|gb|AAI15465.1|	214	1e-67	Glt1d1 protein [Mus musculus]	sp|Q6DIQ1|GL1D1_XENTR	216	1e-67	Glycosyltransferase 1 domain-containing protein 1 OS=Xenopus tropicalis GN=glt1d1 PE=2 SV=1	--	--	--	--	--	--	--	--	--	--	GO:0008152//metabolic process	GO:0016740//transferase activity	-
Unigene0000740	919	128	2.8541	--	--	--	--	--	--	--	--	--	--	--	--	--	--	--	--	--	--	-	-	-
Unigene0000741	641	29270	935.715	gi|529421274|ref|XP_005230495.1|	292	1e-98	PREDICTED: hemoglobin subunit beta-like [Falco peregrinus]	sp|P07406|HBB_PASMO	297	1e-101	Hemoglobin subunit beta OS=Passer montanus GN=HBB PE=1 SV=1	--	--	--	--	--	K13825	1e-91	273	gga:428114	hemoglobin subunit epsilon	GO:0015669	GO:0046906//tetrapyrrole binding;GO:0046914//transition metal ion binding;GO:0005515//protein binding;GO:0022892	GO:0043234//protein complex
Unigene0000742	2277	1026	9.2334	gi|47086801|ref|NP_997782.1|	624	0	transcriptional repressor protein YY1 [Danio rerio]	sp|P25490|TYY1_HUMAN	578	0	Transcriptional repressor protein YY1 OS=Homo sapiens GN=YY1 PE=1 SV=2	SPAC144.09c	83.6	2e-16	COG5048	FOG: Zn-finger	K09201	0	624	dre:322397	transcription factor YY	GO:0033036;GO:0006366//transcription from RNA polymerase II promoter;GO:0000725//recombinational repair;GO:0043010//camera-type eye development;GO:0034694//response to prostaglandin;GO:0009411//response to UV;GO:0003002//regionalization;GO:0006996//organelle organization;GO:0048869//cellular developmental process;GO:0048232//male gamete generation	GO:0046914//transition metal ion binding;GO:0000982//RNA polymerase II core promoter proximal region sequence-specific DNA binding transcription factor activity;GO:0003712//transcription cofactor activity;GO:0000217//DNA secondary structure binding;GO:0000975//regulatory region DNA binding	GO:0034399//nuclear periphery;GO:0043234//protein complex;GO:0000790//nuclear chromatin
Unigene0000743	254	11	0.8874	--	--	--	--	--	--	--	--	--	--	--	--	--	--	--	--	--	--	-	-	-
Unigene0000744	311	9	0.593	--	--	--	--	--	--	--	--	--	--	--	--	--	--	--	--	--	--	-	-	-
Unigene0000745	1597	2329	29.8843	gi|524998124|ref|XP_005046826.1|	696	0	PREDICTED: tumor susceptibility gene 101 protein isoform X2 [Ficedula albicollis]	sp|Q99816|TS101_HUMAN	662	0	Tumor susceptibility gene 101 protein OS=Homo sapiens GN=TSG101 PE=1 SV=2	--	--	--	--	--	K12183	0	693	tgu:100220985	ESCRT-I complex subunit TSG101	GO:0006351//transcription, DNA-templated;GO:0008283//cell proliferation;GO:0009913//epidermal cell differentiation;GO:0006511//ubiquitin-dependent protein catabolic process;GO:0022402//cell cycle process;GO:0045184//establishment of protein localization;GO:0016049//cell growth;GO:0016032//viral process	GO:0044389;GO:0003712//transcription cofactor activity	GO:0031981//nuclear lumen;GO:0010008//endosome membrane
Unigene0000746	225	8	0.7286	--	--	--	--	--	--	--	--	--	--	--	--	--	--	--	--	--	--	-	-	-
Unigene0000747	1115	95	1.7459	gi|530597702|ref|XP_005292377.1|	372	8e-119	PREDICTED: ATM interactor [Chrysemys picta bellii]	sp|O43313|ATMIN_HUMAN	314	2e-97	ATM interactor OS=Homo sapiens GN=ATMIN PE=1 SV=2	--	--	--	--	--	--	--	--	--	--	-	GO:0005488//binding	-
Unigene0000748	202	4	0.4058	--	--	--	--	--	--	--	--	--	--	--	--	--	--	--	--	--	--	-	-	-
Unigene0000749	264	23	1.7853	--	--	--	--	--	--	--	--	--	--	--	--	--	--	--	--	--	--	-	-	-
Unigene0000750	1331	331	5.096	gi|332223186|ref|XP_003260749.1|	434	2e-148	PREDICTED: epimerase family protein SDR39U1 [Nomascus leucogenys]	sp|Q17QH8|D39U1_BOVIN	427	5e-147	Epimerase family protein SDR39U1 OS=Bos taurus GN=SDR39U1 PE=2 SV=1	all2390	207	7e-62	COG1090	Predicted nucleoside-diphosphate sugar epimerase	K07071	5e-148	431	pon:100431307		-	-	-
Unigene0000751	524	68	2.6592	gi|148695099|gb|EDL27046.1|	92.4	5e-21	mCG129611 [Mus musculus]	sp|Q43472|GRP_HORVU	135	2e-38	Glycine-rich RNA-binding protein blt801 OS=Hordeum vulgare GN=blt801 PE=1 SV=1	all2777	69.3	8e-15	COG0724	RNA-binding proteins (RRM domain)	K13195	2e-20	89.4	ssc:100522851	cold-inducible RNA-binding protein	-	-	-
Unigene0000752	516	45	1.7871	--	--	--	--	--	--	--	--	--	--	--	--	--	--	--	--	--	--	-	-	-
Unigene0000753	308	15	0.998	gi|296142024|gb|ADG96010.1|	120	1e-30	cofactor-independent phosphoglycerate mutase, partial [Leishmania donovani]	sp|P35493|PMGI_RICCO	189	1e-56	2,3-bisphosphoglycerate-independent phosphoglycerate mutase OS=Ricinus communis PE=1 SV=2	MA2671	53.9	9e-09	COG0696	Phosphoglyceromutase	K01834	5e-07	51.6	bfo:BRAFLDRAFT_285351	phosphoglycerate mutase [EC:5.4.2.1]	-	-	-
Unigene0000754	311	10	0.6589	gi|149639683|ref|XP_001514764.1|	50.8	7e-06	PREDICTED: mitogen-activated protein kinase kinase kinase MLT-like [Ornithorhynchus anatinus]	--	--	--	--	--	--	--	--	--	K04424	1e-06	50.8	oaa:100084257	sterile alpha motif and leucine zipper containing kinase AZK [EC:2.7.11.25]	-	-	-
Unigene0000755	403	18	0.9153	gi|301609251|ref|XP_002934189.1|	188	1e-56	PREDICTED: probable G-protein coupled receptor 88 [Xenopus (Silurana) tropicalis]	sp|Q9GZN0|GPR88_HUMAN	58.9	1e-09	Probable G-protein coupled receptor 88 OS=Homo sapiens GN=GPR88 PE=2 SV=2	--	--	--	--	--	K08422	2e-57	188	xtr:100488777	G protein-coupled receptor 88	-	-	-
Unigene0000756	376	21	1.1445	--	--	--	--	--	--	--	--	--	--	--	--	--	--	--	--	--	--	-	-	-
Unigene0000757	704	62	1.8047	gi|326929554|ref|XP_003210927.1|	387	6e-125	PREDICTED: serine/threonine-protein kinase ULK1-like [Meleagris gallopavo]	sp|O75385|ULK1_HUMAN	329	1e-103	Serine/threonine-protein kinase ULK1 OS=Homo sapiens GN=ULK1 PE=1 SV=2	--	--	--	--	--	K08269	2e-125	388	gga:416800	unc51-like kinase [EC:2.7.11.1]	-	-	-
Unigene0000758	386	43	2.2828	--	--	--	--	--	--	--	--	--	--	--	--	--	--	--	--	--	--	-	-	-
Unigene0000759	246	9	0.7497	gi|530642423|ref|XP_005307915.1|	120	2e-30	PREDICTED: protein FAM115C-like [Chrysemys picta bellii]	sp|A6QLU7|F115C_BOVIN	115	2e-29	Protein FAM115C OS=Bos taurus GN=FAM115C PE=2 SV=1	--	--	--	--	--	--	--	--	--	--	-	-	-
Unigene0000760	1146	295	5.2749	gi|449271310|gb|EMC81770.1|	164	7e-47	Short coiled-coil protein, partial [Columba livia]	sp|Q78YZ6|SCOC_MOUSE	158	2e-45	Short coiled-coil protein OS=Mus musculus GN=Scoc PE=2 SV=1	--	--	--	--	--	--	--	--	--	--	-	-	-
Unigene0000761	623	50	1.6446	gi|45361675|ref|NP_989411.1|	374	3e-125	protein tweety homolog 2 [Xenopus (Silurana) tropicalis]	sp|Q6P1U2|TTYH2_XENTR	374	2e-126	Protein tweety homolog 2 OS=Xenopus tropicalis GN=ttyh2 PE=2 SV=1	--	--	--	--	--	--	--	--	--	--	-	-	-
Unigene0000762	630	48	1.5613	--	--	--	--	--	--	--	--	--	--	--	--	--	--	--	--	--	--	-	-	-
Unigene0000763	386	17	0.9025	--	--	--	--	--	--	--	--	--	--	--	--	--	--	--	--	--	--	-	-	-
Unigene0000764	729	39	1.0963	gi|530618369|ref|XP_005298902.1|	356	8e-120	PREDICTED: CUE domain-containing protein 1 isoform X1 [Chrysemys picta bellii]	sp|Q8R3V6|CUED1_MOUSE	333	8e-112	CUE domain-containing protein 1 OS=Mus musculus GN=Cuedc1 PE=1 SV=2	--	--	--	--	--	--	--	--	--	--	-	-	-
Unigene0000765	274	16	1.1966	--	--	--	--	--	--	--	--	--	--	--	--	--	--	--	--	--	--	-	-	-
Unigene0000766	2303	314	2.7939	gi|224091339|ref|XP_002196679.1|	640	0	PREDICTED: microtubule-associated protein 1B isoform 1 [Taeniopygia guttata]	sp|P46821|MAP1B_HUMAN	413	5e-123	Microtubule-associated protein 1B OS=Homo sapiens GN=MAP1B PE=1 SV=2	--	--	--	--	--	K10429	0	640	tgu:100220659	microtubule-associated protein 1	-	-	-
Unigene0000767	642	66	2.1066	--	--	--	--	--	--	--	--	--	--	--	--	--	--	--	--	--	--	-	-	-
Unigene0000768	480	28	1.1954	--	--	--	--	--	--	--	--	--	--	--	--	--	--	--	--	--	--	-	-	-
Unigene0000769	255	7	0.5625	gi|118404128|ref|NP_001072385.1|	161	1e-45	netrin 1 precursor [Xenopus (Silurana) tropicalis]	sp|O09118|NET1_MOUSE	142	5e-40	Netrin-1 OS=Mus musculus GN=Ntn1 PE=1 SV=3	--	--	--	--	--	K06843	3e-46	161	xtr:779839	netrin 1	-	-	-
Unigene0000770	452	24	1.0881	--	--	--	--	--	--	--	--	--	--	--	--	--	--	--	--	--	--	-	-	-
Unigene0000771	210	15	1.4637	gi|226371938|gb|ACO51594.1|	53.9	2e-08	Glutaredoxin-2, mitochondrial precursor [Rana catesbeiana]	sp|Q32L67|GLRX2_BOVIN	44.3	6e-06	Glutaredoxin-2, mitochondrial OS=Bos taurus GN=GLRX2 PE=2 SV=1	--	--	--	--	--	K03676	1e-07	49.7	mdo:100025871	glutaredoxin 3	-	-	-
Unigene0000772	1392	375	5.5204	gi|149714359|ref|XP_001488489.1|	500	1e-171	PREDICTED: interleukin-1 receptor-associated kinase 4 [Equus caballus]	sp|Q9NWZ3|IRAK4_HUMAN	484	3e-166	Interleukin-1 receptor-associated kinase 4 OS=Homo sapiens GN=IRAK4 PE=1 SV=1	SA1063_1	103	2e-23	COG0515	Serine/threonine protein kinase	K04733	2e-172	500	ecb:100054848	interleukin-1 receptor-associated kinase 4 [EC:2.7.11.1]	-	-	-
Unigene0000773	1753	177	2.069	gi|530610215|ref|XP_005296734.1|	938	0	PREDICTED: liprin-beta-1 isoform X9 [Chrysemys picta bellii]	sp|Q86W92|LIPB1_HUMAN	910	0	Liprin-beta-1 OS=Homo sapiens GN=PPFIBP1 PE=1 SV=2	--	--	--	--	--	--	--	--	--	--	-	-	-
Unigene0000774	1794	549	6.2709	gi|126339360|ref|XP_001362643.1|	426	4e-144	PREDICTED: YEATS domain-containing protein 4-like [Monodelphis domestica]	sp|O95619|YETS4_HUMAN	423	4e-144	YEATS domain-containing protein 4 OS=Homo sapiens GN=YEATS4 PE=1 SV=1	YNL107w	132	2e-34	COG5033	Transcription initiation factor IIF, auxiliary subunit	K11341	7e-145	426	mdo:100011152	YEATS domain-containing protein 4	-	-	-
Unigene0000775	226	7	0.6347	--	--	--	--	--	--	--	--	--	--	--	--	--	--	--	--	--	--	-	-	-
Unigene0000776	572	32	1.1464	--	--	--	--	--	--	--	--	--	--	--	--	--	--	--	--	--	--	-	-	-
Unigene0000777	202	5	0.5072	--	--	--	--	--	--	--	--	--	--	--	--	--	--	--	--	--	--	-	-	-
Unigene0000778	279	17	1.2486	gi|465969456|gb|EMP32072.1|	55.8	1e-07	Growth arrest-specific protein 6 [Chelonia mydas]	--	--	--	--	--	--	--	--	--	--	--	--	--	--	-	-	-
Unigene0000779	749	62	1.6962	gi|449281395|gb|EMC88475.1|	522	0	Ubiquitin carboxyl-terminal hydrolase 22, partial [Columba livia]	sp|Q9UPT9|UBP22_HUMAN	520	0	Ubiquitin carboxyl-terminal hydrolase 22 OS=Homo sapiens GN=USP22 PE=1 SV=2	YER144c	89.7	2e-19	COG5533	Ubiquitin C-terminal hydrolase	K11366	0	520	cfa:609588	ubiquitin carboxyl-terminal hydrolase 22/27/51 [EC:3.1.2.15]	-	-	-
Unigene0000780	2257	533	4.8392	gi|530592609|ref|XP_005289929.1|	646	0	PREDICTED: unconventional prefoldin RPB5 interactor 1 isoform X1 [Chrysemys picta bellii]	sp|Q3B7M7|RMP_BOVIN	553	0	Unconventional prefoldin RPB5 interactor OS=Bos taurus GN=URI1 PE=2 SV=1	--	--	--	--	--	--	--	--	--	--	-	-	-
Unigene0000781	210	8	0.7806	--	--	--	--	sp|Q9LIR6|BAM1_ARATH	58.5	5e-10	Beta-amylase 1, chloroplastic OS=Arabidopsis thaliana GN=BAM1 PE=1 SV=1	--	--	--	--	--	--	--	--	--	--	-	-	-
Unigene0000782	300	15	1.0246	--	--	--	--	--	--	--	--	--	--	--	--	--	--	--	--	--	--	-	-	-
Unigene0000783	382	32	1.7166	gi|20071300|gb|AAH26842.1|	265	5e-89	Polr2e protein [Mus musculus]	sp|B0BNE2|RPAB1_RAT	265	2e-89	DNA-directed RNA polymerases I, II, and III subunit RPABC1 OS=Rattus norvegicus GN=Polr2e PE=2 SV=1	YBR154c	84.7	4e-20	COG2012	DNA-directed RNA polymerase, subunit H, RpoH/RPB5	K03013	6e-90	267	gga:420103	DNA-directed RNA polymerases I, II, and III subunit RPABC1	-	-	-
Unigene0000784	248	8	0.661	gi|309313|gb|AAA37833.1|	177	9e-55	hox-1.1 peptide [Mus musculus]	sp|P02830|HXA7_MOUSE	177	1e-55	Homeobox protein Hox-A7 OS=Mus musculus GN=Hoxa7 PE=2 SV=2	--	--	--	--	--	K09307	2e-55	177	rno:500126	homeobox protein HoxA/B7	-	-	-
Unigene0000785	1776	1350	15.5765	gi|511882130|ref|XP_004760951.1|	240	5e-66	PREDICTED: SURP and G-patch domain-containing protein 2 isoform X8 [Mustela putorius furo]	sp|Q8IX01|SUGP2_HUMAN	229	3e-63	SURP and G-patch domain-containing protein 2 OS=Homo sapiens GN=SUGP2 PE=1 SV=2	--	--	--	--	--	K13166	2e-65	237	mcc:719666	splicing factor, arginine/serine-rich 14	-	-	-
Unigene0000786	1586	744	9.6128	gi|465985924|gb|EMP36962.1|	761	0	SPRY domain-containing protein 3 [Chelonia mydas]	sp|Q8NCJ5|SPRY3_HUMAN	743	0	SPRY domain-containing protein 3 OS=Homo sapiens GN=SPRYD3 PE=1 SV=2	--	--	--	--	--	--	--	--	--	--	-	-	-
Unigene0000787	243	15	1.2649	--	--	--	--	--	--	--	--	--	--	--	--	--	--	--	--	--	--	-	-	-
Unigene0000788	1036	113	2.2351	gi|530642886|ref|XP_005308140.1|	541	0	PREDICTED: la-related protein 4B isoform X1 [Chrysemys picta bellii]	sp|Q6A0A2|LAR4B_MOUSE	498	1e-169	La-related protein 4B OS=Mus musculus GN=Larp4b PE=1 SV=2	--	--	--	--	--	--	--	--	--	--	-	-	-
Unigene0000789	230	13	1.1582	--	--	--	--	--	--	--	--	--	--	--	--	--	--	--	--	--	--	-	-	-
Unigene0000790	3892	3019	15.8953	gi|187607884|ref|NP_001119986.1|	667	0	hyaluronoglucosaminidase 2 precursor [Xenopus (Silurana) tropicalis]	sp|Q12891|HYAL2_HUMAN	540	2e-177	Hyaluronidase-2 OS=Homo sapiens GN=HYAL2 PE=1 SV=4	--	--	--	--	--	K01197	0	667	xtr:100144942	hyaluronoglucosaminidase [EC:3.2.1.35]	-	-	-
Unigene0000791	473	44	1.9062	--	--	--	--	--	--	--	--	--	--	--	--	--	--	--	--	--	--	-	-	-
Unigene0000792	378	28	1.5179	--	--	--	--	--	--	--	--	--	--	--	--	--	--	--	--	--	--	-	-	-
Unigene0000793	1655	161	1.9935	--	--	--	--	--	--	--	--	--	--	--	--	--	--	--	--	--	--	-	-	-
Unigene0000794	204	8	0.8036	--	--	--	--	--	--	--	--	--	--	--	--	--	--	--	--	--	--	-	-	-
Unigene0000795	206	5	0.4974	--	--	--	--	--	--	--	--	--	--	--	--	--	--	--	--	--	--	-	-	-
Unigene0000796	583	33	1.1599	--	--	--	--	--	--	--	--	--	--	--	--	--	--	--	--	--	--	-	-	-
Unigene0000797	206	6	0.5968	--	--	--	--	--	--	--	--	--	--	--	--	--	--	--	--	--	--	-	-	-
Unigene0000798	266	22	1.6948	--	--	--	--	--	--	--	--	--	--	--	--	--	--	--	--	--	--	-	-	-
Unigene0000799	2236	1136	10.4108	gi|528949455|ref|XP_005206607.1|	513	1e-172	PREDICTED: thymopoietin-2 isoform X2 [Bos taurus]	sp|Q61029|LAP2B_MOUSE	489	1e-164	Lamina-associated polypeptide 2, isoforms beta/delta/epsilon/gamma OS=Mus musculus GN=Tmpo PE=1 SV=4	--	--	--	--	--	--	--	--	--	--	-	-	-
Unigene0000800	331	14	0.8667	--	--	--	--	--	--	--	--	--	--	--	--	--	--	--	--	--	--	-	-	-
Unigene0000801	358	18	1.0303	gi|530621229|ref|XP_005300252.1|	192	3e-54	PREDICTED: LOW QUALITY PROTEIN: dystonin-like [Chrysemys picta bellii]	sp|Q03001|DYST_HUMAN	169	2e-47	Dystonin OS=Homo sapiens GN=DST PE=1 SV=4	--	--	--	--	--	K10382	2e-52	184	tgu:100220178	dystonin	-	-	-
Unigene0000802	302	13	0.8821	gi|465955206|gb|EMP26323.1|	51.6	2e-06	Macrophage mannose receptor 1 [Chelonia mydas]	--	--	--	--	--	--	--	--	--	K06560	8e-06	48.1	cfa:487114	mannose receptor, C type	-	-	-
Unigene0000803	320	15	0.9606	--	--	--	--	--	--	--	--	--	--	--	--	--	--	--	--	--	--	-	-	-
Unigene0000804	593	74	2.5571	--	--	--	--	--	--	--	--	--	--	--	--	--	--	--	--	--	--	-	-	-
Unigene0000805	205	14	1.3994	gi|31981748|ref|NP_660117.2|	131	2e-35	ribonuclease inhibitor isoform a [Mus musculus]	sp|Q91VI7|RINI_MOUSE	131	1e-36	Ribonuclease inhibitor OS=Mus musculus GN=Rnh1 PE=1 SV=1	--	--	--	--	--	--	--	--	--	--	-	-	-
Unigene0000806	801	67	1.714	gi|465996530|gb|EMP40044.1|	436	8e-142	Phosphatidylinositol-3,4,5-trisphosphate 5-phosphatase 2 [Chelonia mydas]	sp|O15357|SHIP2_HUMAN	350	8e-110	Phosphatidylinositol 3,4,5-trisphosphate 5-phosphatase 2 OS=Homo sapiens GN=INPPL1 PE=1 SV=2	YNL106c_2	70.1	5e-13	COG5411	Phosphatidylinositol 5-phosphate phosphatase	K01106	1e-137	421	gga:428692	inositol-1,4,5-trisphosphate 5-phosphatase [EC:3.1.3.56]	-	-	-
Unigene0000807	239	12	1.0289	--	--	--	--	--	--	--	--	--	--	--	--	--	--	--	--	--	--	-	-	-
Unigene0000808	202	5	0.5072	gi|525008293|ref|XP_005051794.1|	141	2e-40	PREDICTED: ankyrin repeat and SOCS box protein 7 isoform X2 [Ficedula albicollis]	sp|Q5RCK5|ASB7_PONAB	140	1e-40	Ankyrin repeat and SOCS box protein 7 OS=Pongo abelii GN=ASB7 PE=2 SV=1	--	--	--	--	--	K10329	8e-41	141	tgu:100218722	ankyrin repeat and SOCS box protein 7	-	-	-
Unigene0000809	3178	3201	20.64	gi|147902128|ref|NP_001087682.1|	641	0	glucose-6-phosphatase, catalytic, 2 [Xenopus laevis]	sp|O19133|G6PC_CANFA	538	0	Glucose-6-phosphatase OS=Canis familiaris GN=G6PC PE=1 SV=1	--	--	--	--	--	K01084	0	641	xla:447506	glucose-6-phosphatase [EC:3.1.3.9]	-	-	-
Unigene0000810	401	29	1.4819	--	--	--	--	--	--	--	--	--	--	--	--	--	--	--	--	--	--	-	-	-
Unigene0000811	1991	282	2.9024	--	--	--	--	--	--	--	--	--	--	--	--	--	--	--	--	--	--	-	-	-
Unigene0000812	312	9	0.5911	--	--	--	--	--	--	--	--	--	--	--	--	--	--	--	--	--	--	-	-	-
Unigene0000813	231	10	0.8871	--	--	--	--	--	--	--	--	--	--	--	--	--	--	--	--	--	--	-	-	-
Unigene0000814	266	13	1.0015	--	--	--	--	--	--	--	--	--	--	--	--	--	--	--	--	--	--	-	-	-
Unigene0000815	466	93	4.0896	--	--	--	--	--	--	--	--	--	--	--	--	--	--	--	--	--	--	-	-	-
Unigene0000816	267	10	0.7675	gi|530606969|ref|XP_005295175.1|	85.9	4e-18	PREDICTED: kinesin-like protein KIF9 isoform X1 [Chrysemys picta bellii]	sp|Q9HAQ2|KIF9_HUMAN	58.5	9e-10	Kinesin-like protein KIF9 OS=Homo sapiens GN=KIF9 PE=1 SV=4	--	--	--	--	--	K10397	2e-23	99	xtr:100492300	kinesin family member 6/9	-	-	-
Unigene0000817	909	84	1.8936	gi|77403694|dbj|BAE46429.1|	88.6	6e-27	ORF2-encoded protein [Danio rerio]	--	--	--	--	--	--	--	--	--	--	--	--	--	--	-	-	-
Unigene0000818	1069	478	9.1628	gi|530652029|ref|XP_005312356.1|	141	7e-37	PREDICTED: zinc finger protein 576 [Chrysemys picta bellii]	sp|Q9H609|ZN576_HUMAN	109	4e-27	Zinc finger protein 576 OS=Homo sapiens GN=ZNF576 PE=2 SV=1	--	--	--	--	--	--	--	--	--	--	-	-	-
Unigene0000819	2122	2549	24.6152	gi|50924816|gb|AAH79718.1|	647	0	MGC81105 protein [Xenopus laevis]	sp|Q8TBH0|ARRD2_HUMAN	498	8e-169	Arrestin domain-containing protein 2 OS=Homo sapiens GN=ARRDC2 PE=2 SV=2	--	--	--	--	--	--	--	--	--	--	-	-	-
Unigene0000820	771	55	1.4618	--	--	--	--	--	--	--	--	--	--	--	--	--	--	--	--	--	--	-	-	-
Unigene0000821	435	28	1.319	--	--	--	--	--	--	--	--	--	--	--	--	--	--	--	--	--	--	-	-	-
Unigene0000822	206	11	1.0942	--	--	--	--	--	--	--	--	--	--	--	--	--	--	--	--	--	--	-	-	-
Unigene0000823	465	55	2.4238	--	--	--	--	--	--	--	--	--	--	--	--	--	--	--	--	--	--	-	-	-
Unigene0000824	260	7	0.5517	gi|149634570|ref|XP_001512243.1|	96.3	1e-22	PREDICTED: CST complex subunit STN1-like [Ornithorhynchus anatinus]	sp|Q9H668|STN1_HUMAN	89.4	3e-21	CST complex subunit STN1 OS=Homo sapiens GN=OBFC1 PE=1 SV=2	--	--	--	--	--	--	--	--	--	--	-	-	-
Unigene0000825	225	7	0.6375	gi|403225021|ref|NP_001258121.1|	170	7e-49	frizzled homolog 10 (Drosophila), pseudogene 1 precursor [Rattus norvegicus]	sp|Q8BKG4|FZD10_MOUSE	169	8e-50	Frizzled-10 OS=Mus musculus GN=Fzd10 PE=2 SV=1	--	--	--	--	--	K02842	2e-49	169	mmu:93897	frizzled 9/10	-	-	-
Unigene0000826	211	7	0.6798	gi|47059177|ref|NP_997627.1|	130	1e-33	protein PRRC2A [Rattus norvegicus]	sp|Q6MG48|PRC2A_RAT	130	9e-35	Protein PRRC2A OS=Rattus norvegicus GN=Prrc2a PE=1 SV=1	--	--	--	--	--	--	--	--	--	--	-	-	-
Unigene0000827	271	10	0.7562	gi|465956361|gb|EMP26904.1|	113	4e-29	Inhibitor of nuclear factor kappa-B kinase-interacting protein [Chelonia mydas]	sp|Q5EAJ6|IKIP_RAT	90.5	1e-21	Inhibitor of nuclear factor kappa-B kinase-interacting protein OS=Rattus norvegicus GN=Ikbip PE=2 SV=1	--	--	--	--	--	--	--	--	--	--	-	-	-
Unigene0000828	1377	123	1.8304	gi|530640518|ref|XP_005307021.1|	718	0	PREDICTED: GRIP and coiled-coil domain-containing protein 2 [Chrysemys picta bellii]	sp|Q8IWJ2|GCC2_HUMAN	677	0	GRIP and coiled-coil domain-containing protein 2 OS=Homo sapiens GN=GCC2 PE=1 SV=4	--	--	--	--	--	--	--	--	--	--	-	-	-
Unigene0000829	376	16	0.872	--	--	--	--	--	--	--	--	--	--	--	--	--	--	--	--	--	--	-	-	-
Unigene0000830	219	13	1.2164	--	--	--	--	--	--	--	--	--	--	--	--	--	--	--	--	--	--	-	-	-
Unigene0000831	555	144	5.3168	--	--	--	--	--	--	--	--	--	--	--	--	--	--	--	--	--	--	-	-	-
Unigene0000832	246	11	0.9163	--	--	--	--	--	--	--	--	--	--	--	--	--	--	--	--	--	--	-	-	-
Unigene0000833	205	7	0.6997	--	--	--	--	--	--	--	--	--	--	--	--	--	--	--	--	--	--	-	-	-
Unigene0000834	683	33	0.9901	gi|289177046|ref|NP_001165937.1|	364	8e-116	teashirt homolog 1-B [Xenopus laevis]	sp|Q2HNT1|TSH1B_XENLA	364	7e-117	Teashirt homolog 1-B OS=Xenopus laevis GN=tshz1-b PE=2 SV=1	--	--	--	--	--	K09236	1e-116	364	xla:100379091	teashirt	-	-	-
Unigene0000835	235	10	0.872	gi|530624983|ref|XP_005302040.1|	68.9	2e-12	PREDICTED: histone deacetylase 5 [Chrysemys picta bellii]	sp|Q9YGY4|HDAC9_XENLA	47	5e-06	Histone deacetylase 9 OS=Xenopus laevis GN=hdac9 PE=1 SV=2	--	--	--	--	--	K11406	1e-06	49.7	xtr:100487783	histone deacetylase 4/5 [EC:3.5.1.98]	-	-	-
Unigene0000836	557	39	1.4348	--	--	--	--	--	--	--	--	--	--	--	--	--	--	--	--	--	--	-	-	-
Unigene0000837	248	22	1.8178	--	--	--	--	--	--	--	--	--	--	--	--	--	--	--	--	--	--	-	-	-
Unigene0000838	438	31	1.4503	gi|449281119|gb|EMC88282.1|	242	2e-74	Elongation factor 1-delta, partial [Columba livia]	sp|Q717R8|EF1D_SHEEP	177	8e-54	Elongation factor 1-delta OS=Ovis aries GN=EEF1D PE=2 SV=1	--	--	--	--	--	K03232	1e-60	204	tgu:100229069	elongation factor 1-beta	-	-	-
Unigene0000839	208	4	0.3941	--	--	--	--	--	--	--	--	--	--	--	--	--	--	--	--	--	--	-	-	-
Unigene0000840	492	30	1.2495	gi|144952784|gb|ABP04046.1|	97.8	6e-23	glutathione peroxidase-like protein [Crassostrea ariakensis]	sp|Q9SB81|PER42_ARATH	292	6e-98	Peroxidase 42 OS=Arabidopsis thaliana GN=PER42 PE=1 SV=2	--	--	--	--	--	--	--	--	--	--	-	-	-
Unigene0000841	350	24	1.4051	--	--	--	--	--	--	--	--	--	--	--	--	--	--	--	--	--	--	-	-	-
Unigene0000842	243	10	0.8433	gi|118098698|ref|XP_425280.2|	123	2e-32	PREDICTED: adenosine receptor A2a isoform X4 [Gallus gallus]	sp|Q6TLI7|AA2AR_HORSE	102	8e-26	Adenosine receptor A2a OS=Equus caballus GN=ADORA2A PE=2 SV=1	--	--	--	--	--	K04266	3e-33	123	gga:427705	adenosine receptor A2a	-	-	-
Unigene0000843	334	17	1.043	gi|410980999|ref|XP_003996861.1|	109	6e-27	PREDICTED: suppressor of cytokine signaling 7, partial [Felis catus]	sp|O14512|SOCS7_HUMAN	106	2e-26	Suppressor of cytokine signaling 7 OS=Homo sapiens GN=SOCS7 PE=1 SV=2	--	--	--	--	--	K04699	1e-27	109	cfa:491039	suppressor of cytokine signaling 7	-	-	-
Unigene0000844	224	5	0.4574	gi|49904133|gb|AAH76867.1|	81.6	2e-17	LOC445834 protein, partial [Xenopus laevis]	--	--	--	--	--	--	--	--	--	--	--	--	--	--	-	-	-
Unigene0000845	245	8	0.6691	gi|530587153|ref|XP_005287313.1|	104	1e-24	PREDICTED: oxidation resistance protein 1 isoform X5 [Chrysemys picta bellii]	sp|A8KBE0|OXR1_XENTR	88.2	5e-20	Oxidation resistance protein 1 OS=Xenopus tropicalis GN=oxr1 PE=2 SV=2	--	--	--	--	--	--	--	--	--	--	-	-	-
Unigene0000846	490	44	1.8401	gi|530574052|ref|XP_005281438.1|	54.7	5e-07	PREDICTED: transcription factor E2F3 isoform X1 [Chrysemys picta bellii]	--	--	--	--	--	--	--	--	--	K06620	4e-07	53.1	gga:420824	E2F transcription factor 1/3	-	-	-
Unigene0000847	224	11	1.0063	--	--	--	--	--	--	--	--	--	--	--	--	--	--	--	--	--	--	-	-	-
Unigene0000848	213	5	0.481	--	--	--	--	--	--	--	--	--	--	--	--	--	--	--	--	--	--	-	-	-
Unigene0000849	565	46	1.6684	--	--	--	--	--	--	--	--	--	--	--	--	--	--	--	--	--	--	-	-	-
Unigene0000850	421	189	9.1994	--	--	--	--	--	--	--	--	--	--	--	--	--	--	--	--	--	--	-	-	-
Unigene0000851	237	15	1.2969	gi|524995667|ref|XP_005045633.1|	153	2e-45	PREDICTED: charged multivesicular body protein 3-like isoform X3 [Ficedula albicollis]	sp|Q5BKM3|CHMP3_XENTR	146	1e-43	Charged multivesicular body protein 3 OS=Xenopus tropicalis GN=chmp3 PE=2 SV=4	SPAC9E9.14	65.9	5e-14	COG5491	Conserved protein implicated in secretion	K12193	9e-46	152	tgu:100190340	charged multivesicular body protein 3	-	-	-
Unigene0000852	300	11	0.7514	--	--	--	--	--	--	--	--	--	--	--	--	--	--	--	--	--	--	-	-	-
Unigene0000853	3837	712	3.8025	gi|530655819|ref|XP_005313927.1|	1101	0	PREDICTED: integrin alpha-D-like [Chrysemys picta bellii]	sp|P20702|ITAX_HUMAN	880	0	Integrin alpha-X OS=Homo sapiens GN=ITGAX PE=1 SV=3	--	--	--	--	--	K06594	0	900	cfa:489930	integrin alpha D	-	-	-
Unigene0000854	799	72	1.8466	gi|126329355|ref|XP_001371665.1|	359	1e-120	PREDICTED: egl nine homolog 2-like [Monodelphis domestica]	sp|Q96KS0|EGLN2_HUMAN	347	9e-117	Egl nine homolog 2 OS=Homo sapiens GN=EGLN2 PE=1 SV=1	VCA0949	59.3	5e-10	COG3751	Predicted proline hydroxylase	K09592	2e-121	359	mdo:100018431	hypoxia-inducible factor prolyl hydroxylase [EC:1.14.11.-]	-	-	-
Unigene0000855	219	7	0.655	--	--	--	--	--	--	--	--	--	--	--	--	--	--	--	--	--	--	-	-	-
Unigene0000856	255	7	0.5625	--	--	--	--	--	--	--	--	--	--	--	--	--	--	--	--	--	--	-	-	-
Unigene0000857	234	9	0.7881	gi|395534184|ref|XP_003769127.1|	132	3e-34	PREDICTED: exportin-5 isoform 1 [Sarcophilus harrisii]	sp|Q924C1|XPO5_MOUSE	103	2e-25	Exportin-5 OS=Mus musculus GN=Xpo5 PE=2 SV=1	--	--	--	--	--	K14289	2e-33	127	gga:421450	exportin-5	-	-	-
Unigene0000858	235	10	0.872	gi|149604225|ref|XP_001512827.1|	159	1e-43	PREDICTED: chromodomain-helicase-DNA-binding protein 9 isoform 1 [Ornithorhynchus anatinus]	sp|Q3L8U1|CHD9_HUMAN	148	7e-41	Chromodomain-helicase-DNA-binding protein 9 OS=Homo sapiens GN=CHD9 PE=1 SV=2	--	--	--	--	--	K14438	2e-44	159	oaa:100090879	chromodomain-helicase-DNA-binding protein 9 [EC:3.6.4.12]	-	-	-
Unigene0000859	248	7	0.5784	--	--	--	--	--	--	--	--	--	--	--	--	--	--	--	--	--	--	-	-	-
Unigene0000860	1449	2224	31.4518	gi|326665808|ref|XP_001345133.3|	187	3e-53	PREDICTED: growth arrest and DNA damage-inducible proteins-interacting protein 1 [Danio rerio]	sp|Q5XJW2|G45IP_RAT	137	6e-36	Growth arrest and DNA damage-inducible proteins-interacting protein 1 OS=Rattus norvegicus GN=Gadd45gip1 PE=2 SV=2	--	--	--	--	--	--	--	--	--	--	-	-	-
Unigene0000861	675	60	1.8215	--	--	--	--	--	--	--	--	--	--	--	--	--	--	--	--	--	--	-	-	-
Unigene0000862	1686	264	3.2087	--	--	--	--	--	--	--	--	--	--	--	--	--	--	--	--	--	--	-	-	-
Unigene0000863	261	13	1.0207	gi|410953690|ref|XP_003983503.1|	85.5	5e-19	PREDICTED: fat storage-inducing transmembrane protein 2 [Felis catus]	sp|B2LYG4|FITM2_PIG	80.9	2e-18	Fat storage-inducing transmembrane protein 2 OS=Sus scrofa GN=FITM2 PE=2 SV=1	--	--	--	--	--	--	--	--	--	--	-	-	-
Unigene0000864	204	4	0.4018	gi|2979531|gb|AAC06149.1|	133	4e-39	R33683_3 [Homo sapiens]	sp|Q91YL2|RN126_MOUSE	134	2e-38	RING finger protein 126 OS=Mus musculus GN=Rnf126 PE=1 SV=1	SPBC17D11.02c	47.8	5e-07	COG5243	HRD ubiquitin ligase complex, ER membrane component	K11982	4e-39	137	rno:314613	E3 ubiquitin-protein ligase RNF115/126 [EC:6.3.2.19]	-	-	-
Unigene0000865	214	8	0.766	gi|166158270|ref|NP_001107506.1|	134	3e-37	solute carrier family 25, member 51 [Xenopus (Silurana) tropicalis]	sp|Q5HZI9|S2551_MOUSE	118	3e-32	Solute carrier family 25 member 51 OS=Mus musculus GN=Slc25a51 PE=2 SV=1	--	--	--	--	--	--	--	--	--	--	-	-	-
Unigene0000866	699	105	3.0782	gi|449496328|ref|XP_002194260.2|	501	3e-170	PREDICTED: endothelial PAS domain-containing protein 1 [Taeniopygia guttata]	sp|Q99814|EPAS1_HUMAN	473	2e-160	Endothelial PAS domain-containing protein 1 OS=Homo sapiens GN=EPAS1 PE=1 SV=3	all0219_1	46.6	5e-06	COG2202	FOG: PAS/PAC domain	K09095	6e-170	500	tgu:100220014	hypoxia-inducible factor 2 alpha	-	-	-
Unigene0000867	1792	480	5.4889	gi|530574030|ref|XP_005281427.1|	568	0	PREDICTED: retroviral integration site protein Fli-1 homolog [Chrysemys picta bellii]	sp|P41157|FLI1_XENLA	547	0	Retroviral integration site protein Fli-1 homolog OS=Xenopus laevis GN=fli1 PE=2 SV=1	--	--	--	--	--	K09436	0	551	xtr:100124738	friend leukemia integration 1 transcription factor	-	-	-
Unigene0000868	292	13	0.9123	--	--	--	--	--	--	--	--	--	--	--	--	--	--	--	--	--	--	-	-	-
Unigene0000869	827	2354	58.3284	gi|530574016|ref|XP_005281420.1|	501	1e-174	PREDICTED: phenylalanine--tRNA ligase alpha subunit [Chrysemys picta bellii]	sp|Q7SYV0|SYFAB_XENLA	480	3e-167	Phenylalanine--tRNA ligase alpha subunit B OS=Xenopus laevis GN=farsa-b PE=2 SV=1	ECU07g1660	260	2e-82	COG0016	Phenylalanyl-tRNA synthetase alpha subunit	K01889	1e-171	489	xtr:780288	phenylalanyl-tRNA synthetase alpha chain [EC:6.1.1.20]	-	-	-
Unigene0000870	228	12	1.0785	--	--	--	--	--	--	--	--	--	--	--	--	--	--	--	--	--	--	-	-	-
Unigene0000871	262	10	0.7821	--	--	--	--	--	--	--	--	--	--	--	--	--	--	--	--	--	--	-	-	-
Unigene0000872	286	16	1.1464	gi|126314544|ref|XP_001379553.1|	151	1e-41	PREDICTED: LIM domain kinase 1 [Monodelphis domestica]	sp|Q8QFP8|LIMK1_CHICK	142	3e-39	LIM domain kinase 1 OS=Gallus gallus GN=LIMK1 PE=1 SV=1	--	--	--	--	--	K05743	2e-42	151	mdo:100029925	LIM domain kinase 1 [EC:2.7.11.1]	-	-	-
Unigene0000873	575	31	1.1048	gi|119618294|gb|EAW97888.1|	292	7e-97	G protein-coupled receptor kinase interactor 2, isoform CRA_c [Homo sapiens]	sp|Q14161|GIT2_HUMAN	290	1e-91	ARF GTPase-activating protein GIT2 OS=Homo sapiens GN=GIT2 PE=1 SV=2	--	--	--	--	--	K12487	2e-93	295	bta:516048	G protein-coupled receptor kinase interactor 2	-	-	-
Unigene0000874	620	56	1.8509	gi|432863525|ref|XP_004070110.1|	65.5	1e-18	PREDICTED: RNA-directed DNA polymerase from mobile element jockey-like [Oryzias latipes]	--	--	--	--	--	--	--	--	--	--	--	--	--	--	-	-	-
Unigene0000875	233	4	0.3518	--	--	--	--	--	--	--	--	--	--	--	--	--	--	--	--	--	--	-	-	-
Unigene0000876	1813	381	4.3063	gi|56753507|gb|AAW24957.1|	71.2	1e-11	SJCHGC06004 protein [Schistosoma japonicum]	--	--	--	--	--	--	--	--	--	--	--	--	--	--	-	-	-
Unigene0000877	227	10	0.9027	gi|301787753|ref|XP_002929291.1|	50.4	4e-06	PREDICTED: disks large-associated protein 5-like [Ailuropoda melanoleuca]	--	--	--	--	--	--	--	--	--	--	--	--	--	--	-	-	-
Unigene0000878	231	7	0.621	--	--	--	--	--	--	--	--	--	--	--	--	--	--	--	--	--	--	-	-	-
Unigene0000879	210	9	0.8782	--	--	--	--	--	--	--	--	--	--	--	--	--	--	--	--	--	--	-	-	-
Unigene0000880	590	26	0.903	--	--	--	--	--	--	--	--	--	--	--	--	--	--	--	--	--	--	-	-	-
Unigene0000881	2448	306	2.5615	--	--	--	--	--	--	--	--	--	--	--	--	--	--	--	--	--	--	-	-	-
Unigene0000882	3342	771	4.7274	gi|513226524|ref|XP_004948721.1|	703	0	PREDICTED: ran-binding protein 3 isoform X11 [Gallus gallus]	sp|Q4R4T9|RANB3_MACFA	641	0	Ran-binding protein 3 OS=Macaca fascicularis GN=RANBP3 PE=2 SV=1	YDR002w	50.4	5e-06	COG5171	Ran GTPase-activating protein (Ran-binding protein)	--	--	--	--	--	-	-	-
Unigene0000883	2606	923	7.2578	gi|524927951|ref|XP_005068193.1|	729	0	PREDICTED: septin-11 [Mesocricetus auratus]	sp|Q9NVA2|SEP11_HUMAN	708	0	Septin-11 OS=Homo sapiens GN=SEPT11 PE=1 SV=3	SPAC4F10.11	275	2e-81	COG5019	Septin family protein	--	--	--	--	--	-	-	-
Unigene0000884	984	88	1.8326	gi|465968952|gb|EMP31890.1|	244	8e-77	Dysferlin [Chelonia mydas]	sp|Q9ESD7|DYSF_MOUSE	207	2e-57	Dysferlin OS=Mus musculus GN=Dysf PE=1 SV=3	--	--	--	--	--	--	--	--	--	--	-	-	-
Unigene0000885	213	6	0.5772	--	--	--	--	--	--	--	--	--	--	--	--	--	--	--	--	--	--	-	-	-
Unigene0000886	239	7	0.6002	--	--	--	--	--	--	--	--	--	--	--	--	--	--	--	--	--	--	-	-	-
Unigene0000887	217	11	1.0388	--	--	--	--	--	--	--	--	--	--	--	--	--	--	--	--	--	--	-	-	-
Unigene0000888	279	13	0.9548	--	--	--	--	--	--	--	--	--	--	--	--	--	--	--	--	--	--	-	-	-
Unigene0000889	859	68	1.6222	--	--	--	--	--	--	--	--	--	--	--	--	--	--	--	--	--	--	-	-	-
Unigene0000890	6004	1144	3.9045	gi|514764259|ref|XP_005023934.1|	3259	0	PREDICTED: baculoviral IAP repeat-containing protein 6-like [Anas platyrhynchos]	sp|Q9NR09|BIRC6_HUMAN	3182	0	Baculoviral IAP repeat-containing protein 6 OS=Homo sapiens GN=BIRC6 PE=1 SV=2	SPAC18B11.07c	70.9	1e-12	COG5078	Ubiquitin-protein ligase	K10586	0	3251	gga:421463	baculoviral IAP repeat-containing protein 6 (apollon) [EC:6.3.2.19]	-	-	-
Unigene0000891	217	3	0.2833	gi|149067122|gb|EDM16855.1|	112	1e-30	rCG48717, isoform CRA_d [Rattus norvegicus]	sp|Q99MY2|NUDT4_RAT	112	4e-31	Diphosphoinositol polyphosphate phosphohydrolase 2 OS=Rattus norvegicus GN=Nudt4 PE=2 SV=1	--	--	--	--	--	K07766	8e-31	112	rno:94267	diphosphoinositol-polyphosphate diphosphatase [EC:3.6.1.52]	-	-	-
Unigene0000892	1353	214	3.2411	--	--	--	--	--	--	--	--	--	--	--	--	--	--	--	--	--	--	-	-	-
Unigene0000893	414	16	0.792	--	--	--	--	--	--	--	--	--	--	--	--	--	--	--	--	--	--	-	-	-
Unigene0000894	231	8	0.7097	--	--	--	--	--	--	--	--	--	--	--	--	--	--	--	--	--	--	-	-	-
Unigene0000895	1861	1490	16.4066	--	--	--	--	--	--	--	--	--	--	--	--	--	--	--	--	--	--	-	-	-
Unigene0000896	272	17	1.2807	gi|395508035|ref|XP_003758321.1|	142	2e-37	PREDICTED: girdin, partial [Sarcophilus harrisii]	sp|Q5SNZ0|GRDN_MOUSE	137	7e-37	Girdin OS=Mus musculus GN=Ccdc88a PE=1 SV=2	--	--	--	--	--	--	--	--	--	--	-	-	-
Unigene0000897	248	189	15.6167	--	--	--	--	--	--	--	--	--	--	--	--	--	--	--	--	--	--	-	-	-
Unigene0000898	203	9	0.9085	--	--	--	--	--	--	--	--	--	--	--	--	--	--	--	--	--	--	-	-	-
Unigene0000899	215	5	0.4766	--	--	--	--	--	--	--	--	--	--	--	--	--	--	--	--	--	--	-	-	-
Unigene0000900	215	7	0.6672	--	--	--	--	--	--	--	--	--	--	--	--	--	--	--	--	--	--	-	-	-
Unigene0000901	532	549	21.1466	gi|344248244|gb|EGW04348.1|	194	4e-60	Heterogeneous nuclear ribonucleoprotein M [Cricetulus griseus]	sp|P52272|HNRPM_HUMAN	200	1e-58	Heterogeneous nuclear ribonucleoprotein M OS=Homo sapiens GN=HNRNPM PE=1 SV=3	YCL011c	63.5	2e-11	COG0724	RNA-binding proteins (RRM domain)	K12887	8e-59	201	ptr:455671	heterogeneous nuclear ribonucleoprotein M	-	-	-
Unigene0000902	471	27	1.1747	gi|512880089|ref|XP_004919610.1|	132	3e-33	PREDICTED: zinc finger BED domain-containing protein 6-like isoform X1 [Xenopus (Silurana) tropicalis]	sp|P86452|ZBED6_HUMAN	84.7	7e-18	Zinc finger BED domain-containing protein 6 OS=Homo sapiens GN=ZBED6 PE=3 SV=1	--	--	--	--	--	--	--	--	--	--	-	-	-
Unigene0000903	399	15	0.7704	--	--	--	--	--	--	--	--	--	--	--	--	--	--	--	--	--	--	-	-	-
Unigene0000904	254	18	1.4522	gi|512823985|ref|XP_004912187.1|	172	3e-48	PREDICTED: intersectin-1 isoform X5 [Xenopus (Silurana) tropicalis]	sp|O42287|ITSN1_XENLA	167	2e-47	Intersectin-1 OS=Xenopus laevis GN=itsn1 PE=1 SV=1	--	--	--	--	--	--	--	--	--	--	-	-	-
Unigene0000905	349	15	0.8807	--	--	--	--	--	--	--	--	--	--	--	--	--	--	--	--	--	--	-	-	-
Unigene0000906	1346	161	2.4511	--	--	--	--	sp|Q9LJG3|ESM1_ARATH	816	0	GDSL esterase/lipase ESM1 OS=Arabidopsis thaliana GN=ESM1 PE=1 SV=1	--	--	--	--	--	--	--	--	--	--	-	-	-
Unigene0000907	686	43	1.2845	--	--	--	--	--	--	--	--	--	--	--	--	--	--	--	--	--	--	-	-	-
Unigene0000908	247	12	0.9956	gi|512825557|ref|XP_002934562.2|	181	1e-51	PREDICTED: receptor tyrosine-protein kinase erbB-3 [Xenopus (Silurana) tropicalis]	sp|P21860|ERBB3_HUMAN	176	7e-51	Receptor tyrosine-protein kinase erbB-3 OS=Homo sapiens GN=ERBB3 PE=1 SV=1	--	--	--	--	--	K05084	3e-52	181	xtr:100493384	receptor tyrosine-protein kinase erbB-3 [EC:2.7.10.1]	-	-	-
Unigene0000909	201	3	0.3058	--	--	--	--	--	--	--	--	--	--	--	--	--	--	--	--	--	--	-	-	-
Unigene0000910	206	7	0.6963	gi|507549017|ref|XP_004658332.1|	140	1e-38	PREDICTED: phosphatidylinositol-binding clathrin assembly protein isoform X6 [Jaculus jaculus]	sp|Q13492|PICAL_HUMAN	140	5e-39	Phosphatidylinositol-binding clathrin assembly protein OS=Homo sapiens GN=PICALM PE=1 SV=2	--	--	--	--	--	--	--	--	--	--	-	-	-
Unigene0000911	283	20	1.4482	gi|334333502|ref|XP_003341732.1|	107	4e-25	PREDICTED: structure-specific endonuclease subunit SLX4 [Monodelphis domestica]	sp|Q6P1D7|SLX4_MOUSE	92.8	3e-21	Structure-specific endonuclease subunit SLX4 OS=Mus musculus GN=Slx4 PE=1 SV=1	--	--	--	--	--	K10484	1e-24	103	aml:100479261	structure-specific endonuclease subunit SLX4 (BTB/POZ domain-containing protein 12)	-	-	-
Unigene0000912	526	35	1.3635	--	--	--	--	--	--	--	--	--	--	--	--	--	--	--	--	--	--	-	-	-
Unigene0000913	2382	586	5.0412	gi|530651156|ref|XP_005311977.1|	979	0	PREDICTED: formin-binding protein 1-like isoform X3 [Chrysemys picta bellii]	sp|Q6GUF4|FBP1L_XENTR	953	0	Formin-binding protein 1-like OS=Xenopus tropicalis GN=fnbp1l PE=2 SV=1	--	--	--	--	--	--	--	--	--	--	-	-	-
Unigene0000914	537	27	1.0303	gi|146147385|gb|ABQ01988.1|	49.7	6e-09	reverse transcriptase-like protein [Salmo salar]	--	--	--	--	--	--	--	--	--	--	--	--	--	--	-	-	-
Unigene0000915	1775	370	4.2715	--	--	--	--	--	--	--	--	--	--	--	--	--	--	--	--	--	--	-	-	-
Unigene0000916	245	8	0.6691	--	--	--	--	--	--	--	--	--	--	--	--	--	--	--	--	--	--	-	-	-
Unigene0000917	302	9	0.6107	--	--	--	--	--	--	--	--	--	--	--	--	--	--	--	--	--	--	-	-	-
Unigene0000918	1531	217	2.9044	gi|530578416|ref|XP_005283137.1|	618	0	PREDICTED: leucine-rich repeat-containing protein 45 [Chrysemys picta bellii]	sp|Q5ZI11|LRC45_CHICK	578	0	Leucine-rich repeat-containing protein 45 OS=Gallus gallus GN=LRRC45 PE=2 SV=1	--	--	--	--	--	--	--	--	--	--	-	-	-
Unigene0000919	237	11	0.9511	--	--	--	--	--	--	--	--	--	--	--	--	--	--	--	--	--	--	-	-	-
Unigene0000920	390	19	0.9983	gi|530621048|ref|XP_005300164.1|	248	3e-79	PREDICTED: plasminogen activator inhibitor 1 RNA-binding protein isoform X1 [Chrysemys picta bellii]	sp|Q9CY58|PAIRB_MOUSE	177	5e-53	Plasminogen activator inhibitor 1 RNA-binding protein OS=Mus musculus GN=Serbp1 PE=1 SV=2	--	--	--	--	--	K13199	1e-75	234	tgu:100218917	plasminogen activator inhibitor 1 RNA-binding protein	-	-	-
Unigene0000921	370	26	1.44	gi|528902965|ref|XP_003582089.2|	185	7e-56	PREDICTED: vigilin [Bos taurus]	sp|Q8VDJ3|VIGLN_MOUSE	193	4e-56	Vigilin OS=Mus musculus GN=Hdlbp PE=1 SV=1	--	--	--	--	--	--	--	--	--	--	-	-	-
Unigene0000922	2290	2742	24.5364	gi|530567676|ref|XP_005280350.1|	580	0	PREDICTED: pantetheinase isoform X3 [Chrysemys picta bellii]	sp|Q58CQ9|VNN1_BOVIN	525	2e-177	Pantetheinase OS=Bos taurus GN=VNN1 PE=2 SV=1	XF2443	62.4	1e-09	COG0388	Predicted amidohydrolase	K08069	0	555	tgu:100217969	pantetheine hydrolase [EC:3.5.1.92]	-	-	-
Unigene0000923	460	104	4.6329	gi|61557215|ref|NP_001013202.1|	178	1e-55	high mobility group nucleosome binding domain 1 [Rattus norvegicus]	sp|P18608|HMGN1_MOUSE	174	8e-55	Non-histone chromosomal protein HMG-14 OS=Mus musculus GN=Hmgn1 PE=1 SV=2	--	--	--	--	--	K11299	3e-56	178	rno:360704	high-mobility group nucleosome-binding domain-containing protein 1	-	-	-
Unigene0000924	218	7	0.658	gi|12654723|gb|AAH01203.1|	145	1e-42	Similar to f-box and leucine-rich repeat protein 11, partial [Homo sapiens]	sp|P59997|KDM2A_MOUSE	147	9e-41	Lysine-specific demethylase 2A OS=Mus musculus GN=Kdm2a PE=1 SV=2	--	--	--	--	--	K10276	6e-41	145	bta:540141	F-box and leucine-rich repeat protein 10/11 [EC:1.14.11.27]	-	-	-
Unigene0000925	305	13	0.8734	--	--	--	--	--	--	--	--	--	--	--	--	--	--	--	--	--	--	-	-	-
Unigene0000926	236	13	1.1288	--	--	--	--	--	--	--	--	--	--	--	--	--	--	--	--	--	--	-	-	-
Unigene0000927	278	14	1.032	gi|262401019|gb|ACY66412.1|	66.6	2e-12	flotillin-1 [Scylla paramamosain]	sp|O61491|FLOT1_DROME	62.4	4e-11	Flotillin-1 OS=Drosophila melanogaster GN=Flo PE=2 SV=1	BS_yuaG	171	5e-51	COG2268	Uncharacterized protein conserved in bacteria	K07192	4e-12	65.9	tad:TRIADDRAFT_21614	flotillin	-	-	-
Unigene0000928	257	12	0.9568	--	--	--	--	--	--	--	--	--	--	--	--	--	--	--	--	--	--	-	-	-
Unigene0000929	3782	526	2.85	gi|525013342|ref|XP_005054270.1|	2472	0	PREDICTED: periplakin [Ficedula albicollis]	sp|O60437|PEPL_HUMAN	1744	0	Periplakin OS=Homo sapiens GN=PPL PE=1 SV=4	--	--	--	--	--	K10386	0	2193	gga:408044	periplakin	-	-	-
Unigene0000930	351	16	0.9341	gi|431893882|gb|ELK03699.1|	249	9e-76	Latrophilin-3 [Pteropus alecto]	sp|Q9HAR2|LPHN3_HUMAN	249	1e-75	Latrophilin-3 OS=Homo sapiens GN=LPHN3 PE=1 SV=2	--	--	--	--	--	K04594	9e-76	249	ptr:471232	latrophilin 3	-	-	-
Unigene0000931	654	37	1.1593	--	--	--	--	--	--	--	--	--	--	--	--	--	--	--	--	--	--	-	-	-
Unigene0000932	206	13	1.2932	--	--	--	--	--	--	--	--	--	--	--	--	--	--	--	--	--	--	-	-	-
Unigene0000933	1067	1101	21.1447	gi|449492285|ref|XP_002198451.2|	381	9e-130	PREDICTED: thiamin pyrophosphokinase 1 [Taeniopygia guttata]	sp|Q9R0M5|TPK1_MOUSE	367	4e-125	Thiamin pyrophosphokinase 1 OS=Mus musculus GN=Tpk1 PE=1 SV=1	SPAC6F12.05c_2	142	4e-39	COG1564	Thiamine pyrophosphokinase	K00949	8e-125	367	mmu:29807	thiamine pyrophosphokinase [EC:2.7.6.2]	-	-	-
Unigene0000934	222	6	0.5538	gi|13591979|ref|NP_112310.1|	119	8e-30	leukemia inhibitory factor receptor precursor [Rattus norvegicus]	sp|O70535|LIFR_RAT	119	7e-31	Leukemia inhibitory factor receptor OS=Rattus norvegicus GN=Lifr PE=2 SV=1	--	--	--	--	--	K05058	2e-30	119	rno:81680	leukemia inhibitory factor receptor	-	-	-
Unigene0000935	223	14	1.2865	--	--	--	--	--	--	--	--	--	--	--	--	--	--	--	--	--	--	-	-	-
Unigene0000936	979	6313	132.139	gi|530580325|ref|XP_005284061.1|	175	8e-51	PREDICTED: heat shock protein beta-7-like [Chrysemys picta bellii]	sp|P35385|HSPB7_MOUSE	121	2e-31	Heat shock protein beta-7 OS=Mus musculus GN=Hspb7 PE=1 SV=3	--	--	--	--	--	K09546	3e-32	125	cfa:487423	heat shock 27kDa protein 7	-	-	-
Unigene0000937	230	22	1.9601	--	--	--	--	--	--	--	--	--	--	--	--	--	--	--	--	--	--	-	-	-
Unigene0000938	229	10	0.8948	gi|60477768|gb|AAH90714.1|	121	5e-32	Zgc:152873 protein [Danio rerio]	sp|A0JMD0|CLU_DANRE	123	2e-32	Clustered mitochondria protein homolog OS=Danio rerio GN=cluh PE=2 SV=1	--	--	--	--	--	K03255	5e-32	123	dre:562666	protein TIF31	-	-	-
Unigene0000939	454	21	0.9479	gi|13096889|gb|AAH03246.1|	273	2e-88	Atp9b protein [Mus musculus]	sp|A1A4J6|ATP9B_BOVIN	265	1e-81	Probable phospholipid-transporting ATPase IIB OS=Bos taurus GN=ATP9B PE=2 SV=1	SPAC6C3.06c	105	1e-25	COG0474	Cation transport ATPase	K01530	2e-84	274	ecb:100065346	phospholipid-translocating ATPase [EC:3.6.3.1]	-	-	-
Unigene0000940	2023	2270	22.9937	gi|56789108|gb|AAH88046.1|	598	0	prodh2-prov protein, partial [Xenopus (Silurana) tropicalis]	sp|Q6PAY6|PROD2_XENLA	582	0	Probable proline dehydrogenase 2 OS=Xenopus laevis GN=prodh2 PE=2 SV=1	SPCC70.03c	124	1e-29	COG0506	Proline dehydrogenase	K11394	0	582	xla:398760	hydroxyproline oxidase [EC:1.5.-.-]	-	-	-
Unigene0000941	2232	3485	31.9954	gi|4378025|gb|AAD19348.1|	416	2e-128	reverse transcriptase-like protein [Takifugu rubripes]	sp|Q95SX7|RTBS_DROME	97.4	2e-19	Probable RNA-directed DNA polymerase from transposon BS OS=Drosophila melanogaster GN=RTase PE=2 SV=1	Q0055	52.8	3e-06	COG3344	Retron-type reverse transcriptase	--	--	--	--	--	-	-	-
Unigene0000942	1776	319	3.6807	gi|45361099|ref|NP_989170.1|	774	0	glucose-fructose oxidoreductase domain-containing protein 1 precursor [Xenopus (Silurana) tropicalis]	sp|Q6P4M5|GFOD1_XENTR	774	0	Glucose-fructose oxidoreductase domain-containing protein 1 OS=Xenopus tropicalis GN=gfod1 PE=2 SV=1	sll0816	80.5	1e-15	COG0673	Predicted dehydrogenases and related proteins	--	--	--	--	--	-	-	-
Unigene0000943	248	7	0.5784	--	--	--	--	--	--	--	--	--	--	--	--	--	--	--	--	--	--	-	-	-
Unigene0000944	281	44	3.2087	--	--	--	--	--	--	--	--	--	--	--	--	--	--	--	--	--	--	-	-	-
Unigene0000945	1429	159	2.28	gi|514443101|ref|XP_003461055.2|	493	1e-162	PREDICTED: serine/threonine-protein phosphatase 1 regulatory subunit 10 isoformX3 [Cavia porcellus]	sp|Q767K9|PP1RA_PIG	441	1e-143	Serine/threonine-protein phosphatase 1 regulatory subunit 10 OS=Sus scrofa GN=PPP1R10 PE=2 SV=1	--	--	--	--	--	--	--	--	--	--	-	-	-
Unigene0000946	488	33	1.3857	gi|319412066|dbj|BAJ61740.1|	170	3e-47	glucocorticoid receptor [Cynops pyrrhogaster]	sp|P79269|GCR_SAGOE	109	2e-26	Glucocorticoid receptor OS=Saguinus oedipus GN=NR3C1 PE=2 SV=1	--	--	--	--	--	K05771	9e-27	111	aml:100484666	glucocorticoid receptor	-	-	-
Unigene0000947	306	14	0.9375	gi|224060641|ref|XP_002193452.1|	192	4e-56	PREDICTED: nucleolin [Taeniopygia guttata]	sp|P15771|NUCL_CHICK	155	6e-44	Nucleolin OS=Gallus gallus GN=NCL PE=1 SV=1	SPAC140.02	47	2e-06	COG0724	RNA-binding proteins (RRM domain)	K11294	7e-57	192	tgu:100232634	nucleolin	-	-	-
Unigene0000948	240	15	1.2807	--	--	--	--	--	--	--	--	--	--	--	--	--	--	--	--	--	--	-	-	-
Unigene0000949	264	13	1.0091	--	--	--	--	--	--	--	--	--	--	--	--	--	--	--	--	--	--	-	-	-
Unigene0000950	1124	917	16.7179	gi|512868053|ref|XP_004891603.1|	127	7e-33	PREDICTED: membrane protein FAM174A-like, partial [Heterocephalus glaber]	sp|Q640B5|F174_XENLA	101	4e-24	Membrane protein FAM174 OS=Xenopus laevis GN=fam174 PE=2 SV=1	--	--	--	--	--	--	--	--	--	--	-	-	-
Unigene0000951	482	22	0.9353	--	--	--	--	--	--	--	--	--	--	--	--	--	--	--	--	--	--	-	-	-
Unigene0000952	4215	6603	32.1013	gi|126307942|ref|XP_001364024.1|	424	1e-135	PREDICTED: ras-related protein Rab-5C-like [Monodelphis domestica]	sp|Q5R7L7|RAB5C_PONAB	422	1e-135	Ras-related protein Rab-5C OS=Pongo abelii GN=RAB5C PE=2 SV=1	SPAC18G6.03	168	1e-45	COG1100	GTPase SAR1 and related small G proteins	K07889	2e-136	424	mdo:100011633	Ras-related protein Rab-5C	-	-	-
Unigene0000953	712	58	1.6693	gi|148699340|gb|EDL31287.1|	444	8e-155	U2 small nuclear ribonucleoprotein auxiliary factor (U2AF) 2, isoform CRA_b [Mus musculus]	sp|P26369|U2AF2_MOUSE	445	1e-154	Splicing factor U2AF 65 kDa subunit OS=Mus musculus GN=U2af2 PE=1 SV=3	--	--	--	--	--	K12837	6e-155	445	mcc:723543	splicing factor U2AF 65 kDa subunit	-	-	-
Unigene0000954	426	26	1.2507	--	--	--	--	--	--	--	--	--	--	--	--	--	--	--	--	--	--	-	-	-
Unigene0000955	284	20	1.4431	gi|530597423|ref|XP_005292242.1|	50.1	9e-06	PREDICTED: nuclear mitotic apparatus protein 1-like [Chrysemys picta bellii]	--	--	--	--	--	--	--	--	--	--	--	--	--	--	-	-	-
Unigene0000956	218	9	0.846	gi|465963616|gb|EMP30136.1|	124	2e-32	Protein RUFY3 [Chelonia mydas]	sp|Q7L099|RUFY3_HUMAN	107	1e-27	Protein RUFY3 OS=Homo sapiens GN=RUFY3 PE=1 SV=1	--	--	--	--	--	--	--	--	--	--	-	-	-
Unigene0000957	318	19	1.2243	gi|291232802|ref|XP_002736343.1|	63.2	6e-10	PREDICTED: polyprotein-like, partial [Saccoglossus kowalevskii]	--	--	--	--	--	--	--	--	--	K04228	4e-13	70.5	dre:100151502	arginine vasopressin receptor 2	-	-	-
Unigene0000958	207	5	0.495	--	--	--	--	--	--	--	--	--	--	--	--	--	--	--	--	--	--	-	-	-
Unigene0000959	1195	179	3.0695	gi|345319884|ref|XP_001515609.2|	576	0	PREDICTED: peptidyl-prolyl cis-trans isomerase E-like isoform 1 [Ornithorhynchus anatinus]	sp|Q9UNP9|PPIE_HUMAN	558	0	Peptidyl-prolyl cis-trans isomerase E OS=Homo sapiens GN=PPIE PE=1 SV=1	SPBC28F2.03	209	5e-65	COG0652	Peptidyl-prolyl cis-trans isomerase (rotamase) - cyclophilin family	K09564	0	576	mdo:100025043	peptidyl-prolyl isomerase E (cyclophilin E) [EC:5.2.1.8]	-	-	-
Unigene0000960	1831	188	2.104	gi|512848859|ref|XP_002939048.2|	206	2e-53	PREDICTED: LOW QUALITY PROTEIN: macrophage mannose receptor 1 [Xenopus (Silurana) tropicalis]	sp|P22897|MRC1_HUMAN	178	3e-45	Macrophage mannose receptor 1 OS=Homo sapiens GN=MRC1 PE=1 SV=1	--	--	--	--	--	K06560	3e-54	206	xtr:100493504	mannose receptor, C type	-	-	-
Unigene0000961	926	606	13.4104	--	--	--	--	--	--	--	--	--	--	--	--	--	--	--	--	--	--	-	-	-
Unigene0000962	1221	106	1.779	gi|530636593|ref|XP_005305132.1|	386	9e-122	PREDICTED: protein FAM214A isoform X3 [Chrysemys picta bellii]	sp|Q5ZI58|F214A_CHICK	332	6e-102	Protein FAM214A OS=Gallus gallus GN=FAM214A PE=2 SV=2	--	--	--	--	--	--	--	--	--	--	-	-	-
Unigene0000963	2113	518	5.0235	gi|512885977|ref|XP_004920441.1|	57	4e-06	PREDICTED: uncharacterized protein LOC101732979, partial [Xenopus (Silurana) tropicalis]	--	--	--	--	--	--	--	--	--	--	--	--	--	--	-	-	-
Unigene0000964	972	3326	70.1189	gi|344281035|ref|XP_003412286.1|	443	2e-154	PREDICTED: NADH dehydrogenase [ubiquinone] iron-sulfur protein 3, mitochondrial-like [Loxodonta africana]	sp|Q0MQG7|NDUS3_GORGO	431	1e-150	NADH dehydrogenase [ubiquinone] iron-sulfur protein 3, mitochondrial OS=Gorilla gorilla gorilla GN=NDUFS3 PE=2 SV=1	BMEI1156	216	4e-68	COG0852	NADH:ubiquinone oxidoreductase 27 kD subunit	K03936	5e-151	432	mcc:713040	NADH dehydrogenase (ubiquinone) Fe-S protein 3 [EC:1.6.5.3 1.6.99.3]	-	-	-
Unigene0000965	256	8	0.6404	gi|350424863|ref|XP_003493937.1|	120	5e-30	PREDICTED: glutamate synthase [NADPH] large chain-like [Bombus impatiens]	sp|Q9ZNZ7|GLTB1_ARATH	179	9e-52	Ferredoxin-dependent glutamate synthase 1, chloroplastic OS=Arabidopsis thaliana GN=GLU1 PE=1 SV=2	sll1499_3	135	4e-39	COG0070	Glutamate synthase domain 3	K00264	1e-29	117	nve:NEMVE_v1g168875	glutamate synthase (NADPH/NADH) [EC:1.4.1.13 1.4.1.14]	-	-	-
Unigene0000966	230	7	0.6237	--	--	--	--	--	--	--	--	--	--	--	--	--	--	--	--	--	--	-	-	-
Unigene0000967	488	49	2.0576	--	--	--	--	--	--	--	--	--	--	--	--	--	--	--	--	--	--	-	-	-
Unigene0000968	472	21	0.9117	gi|119597186|gb|EAW76780.1|	105	5e-25	hCG1642748, isoform CRA_a [Homo sapiens]	sp|Q86TG7|PEG10_HUMAN	106	2e-25	Retrotransposon-derived protein PEG10 OS=Homo sapiens GN=PEG10 PE=1 SV=2	--	--	--	--	--	--	--	--	--	--	-	-	-
Unigene0000969	1247	90	1.479	gi|213982741|ref|NP_001135542.1|	280	4e-81	BCL6 corepressor-like 1 [Xenopus (Silurana) tropicalis]	sp|Q5H9F3|BCORL_HUMAN	248	1e-70	BCL-6 corepressor-like protein 1 OS=Homo sapiens GN=BCORL1 PE=1 SV=1	--	--	--	--	--	--	--	--	--	--	-	-	-
Unigene0000970	248	6	0.4958	gi|530580489|ref|XP_005284140.1|	159	9e-44	PREDICTED: ran-binding protein 17 isoform X4 [Chrysemys picta bellii]	sp|Q99NF8|RBP17_MOUSE	154	3e-43	Ran-binding protein 17 OS=Mus musculus GN=Ranbp17 PE=2 SV=1	--	--	--	--	--	--	--	--	--	--	-	-	-
Unigene0000971	245	5	0.4182	--	--	--	--	sp|Q9JH69|NS1AB_TASV1	96.3	9e-23	Non-structural polyprotein 1AB OS=Turkey astrovirus 1 GN=ORF1 PE=3 SV=3	--	--	--	--	--	--	--	--	--	--	-	-	-
Unigene0000972	260	13	1.0246	--	--	--	--	--	--	--	--	--	--	--	--	--	--	--	--	--	--	-	-	-
Unigene0000973	433	113	5.3477	--	--	--	--	--	--	--	--	--	--	--	--	--	--	--	--	--	--	-	-	-
Unigene0000974	235	17	1.4824	--	--	--	--	--	--	--	--	--	--	--	--	--	--	--	--	--	--	-	-	-
Unigene0000975	3759	2435	13.2741	--	--	--	--	--	--	--	--	--	--	--	--	--	--	--	--	--	--	-	-	-
Unigene0000976	295	6	0.4168	gi|465986041|gb|EMP36978.1|	91.3	1e-19	Integrin alpha-8 [Chelonia mydas]	--	--	--	--	--	--	--	--	--	--	--	--	--	--	-	-	-
Unigene0000977	1399	2126	31.1404	gi|530573564|ref|XP_005281198.1|	793	0	PREDICTED: nicalin isoform X1 [Chrysemys picta bellii]	sp|Q5XIA1|NCLN_RAT	717	0	Nicalin OS=Rattus norvegicus GN=Ncln PE=2 SV=1	--	--	--	--	--	--	--	--	--	--	-	-	-
Unigene0000978	253	12	0.9719	--	--	--	--	--	--	--	--	--	--	--	--	--	--	--	--	--	--	-	-	-
Unigene0000979	231	8	0.7097	--	--	--	--	--	--	--	--	--	--	--	--	--	--	--	--	--	--	-	-	-
Unigene0000980	590	44	1.5282	gi|326922202|ref|XP_003207340.1|	328	2e-108	PREDICTED: endonuclease/exonuclease/phosphatase family domain-containing protein 1-like, partial [Meleagris gallopavo]	sp|Q7L9B9|EEPD1_HUMAN	290	2e-93	Endonuclease/exonuclease/phosphatase family domain-containing protein 1 OS=Homo sapiens GN=EEPD1 PE=1 SV=2	--	--	--	--	--	--	--	--	--	--	-	-	-
Unigene0000981	269	10	0.7618	--	--	--	--	--	--	--	--	--	--	--	--	--	--	--	--	--	--	-	-	-
Unigene0000982	529	66	2.5566	--	--	--	--	--	--	--	--	--	--	--	--	--	--	--	--	--	--	-	-	-
Unigene0000983	254	13	1.0488	--	--	--	--	--	--	--	--	--	--	--	--	--	--	--	--	--	--	-	-	-
Unigene0000984	233	7	0.6156	--	--	--	--	--	--	--	--	--	--	--	--	--	--	--	--	--	--	-	-	-
Unigene0000985	421	38	1.8496	--	--	--	--	--	--	--	--	--	--	--	--	--	--	--	--	--	--	-	-	-
Unigene0000986	754	78	2.1198	--	--	--	--	--	--	--	--	--	--	--	--	--	--	--	--	--	--	-	-	-
Unigene0000987	333	346	21.2917	--	--	--	--	--	--	--	--	--	--	--	--	--	--	--	--	--	--	-	-	-
Unigene0000988	276	11	0.8167	gi|512887028|ref|XP_004920553.1|	59.3	6e-09	PREDICTED: collagen alpha-1(II) chain-like isoform X2 [Xenopus (Silurana) tropicalis]	--	--	--	--	--	--	--	--	--	--	--	--	--	--	-	-	-
Unigene0000989	280	15	1.0978	--	--	--	--	--	--	--	--	--	--	--	--	--	--	--	--	--	--	-	-	-
Unigene0000990	2925	1917	13.43	--	--	--	--	--	--	--	--	--	--	--	--	--	--	--	--	--	--	-	-	-
Unigene0000991	545	601	22.5973	--	--	--	--	--	--	--	--	--	--	--	--	--	--	--	--	--	--	-	-	-
Unigene0000992	852	98	2.357	--	--	--	--	--	--	--	--	--	--	--	--	--	--	--	--	--	--	-	-	-
Unigene0000993	1311	147	2.2977	gi|118403930|ref|NP_001072181.1|	483	3e-167	aldo-keto reductase family 1, member C3 [Xenopus (Silurana) tropicalis]	sp|Q5REQ0|AK1C1_PONAB	468	1e-162	Aldo-keto reductase family 1 member C1 homolog OS=Pongo abelii GN=AKR1C1 PE=2 SV=1	YHR104w	203	5e-60	COG0656	Aldo/keto reductases, related to diketogulonate reductase	--	--	--	--	--	-	-	-
Unigene0000994	536	40	1.5292	--	--	--	--	--	--	--	--	--	--	--	--	--	--	--	--	--	--	-	-	-
Unigene0000995	1186	135	2.3325	--	--	--	--	--	--	--	--	--	--	--	--	--	--	--	--	--	--	-	-	-
Unigene0000996	226	10	0.9067	gi|22137360|gb|AAH28900.1|	155	8e-44	Plekhh1 protein, partial [Mus musculus]	sp|Q80TI1|PKHH1_MOUSE	157	3e-44	Pleckstrin homology domain-containing family H member 1 OS=Mus musculus GN=Plekhh1 PE=2 SV=2	--	--	--	--	--	--	--	--	--	--	-	-	-
Unigene0000997	542	33	1.2477	gi|530591683|ref|XP_005289487.1|	85.5	8e-17	PREDICTED: prominin-1-A-like [Chrysemys picta bellii]	sp|Q9W735|PRM1A_DANRE	56.2	3e-08	Prominin-1-A OS=Danio rerio GN=prom1a PE=2 SV=2	--	--	--	--	--	K06532	2e-11	67.4	rno:60357	prominin	-	-	-
Unigene0000998	214	13	1.2448	--	--	--	--	--	--	--	--	--	--	--	--	--	--	--	--	--	--	-	-	-
Unigene0000999	202	7	0.7101	gi|514789142|ref|XP_005029678.1|	96.3	6e-22	PREDICTED: IgGFc-binding protein-like, partial [Anas platyrhynchos]	sp|O88799|ZAN_MOUSE	71.6	3e-14	Zonadhesin OS=Mus musculus GN=Zan PE=2 SV=1	--	--	--	--	--	--	--	--	--	--	-	-	-
Unigene0001000	267	7	0.5372	gi|357624755|gb|EHJ75409.1|	50.4	7e-06	megator [Danaus plexippus]	--	--	--	--	--	--	--	--	--	--	--	--	--	--	-	-	-
Unigene0001001	2980	412	2.8331	gi|530640327|ref|XP_005306930.1|	880	0	PREDICTED: 60 kDa SS-A/Ro ribonucleoprotein isoform X1 [Chrysemys picta bellii]	sp|P42700|RO60_XENLA	875	0	60 kDa SS-A/Ro ribonucleoprotein OS=Xenopus laevis GN=trove2 PE=1 SV=1	--	--	--	--	--	K11089	0	875	xla:378688	60 kDa SS-A/Ro ribonucleoprotein	-	-	-
Unigene0001002	1627	1620	20.4036	gi|147902339|ref|NP_001085682.1|	356	2e-116	E2F-associated phosphoprotein [Xenopus laevis]	sp|Q56P03|EAPP_HUMAN	325	1e-105	E2F-associated phosphoprotein OS=Homo sapiens GN=EAPP PE=1 SV=4	--	--	--	--	--	--	--	--	--	--	-	-	-
Unigene0001003	211	4	0.3885	--	--	--	--	--	--	--	--	--	--	--	--	--	--	--	--	--	--	-	-	-
Unigene0001004	2940	589	4.1053	gi|301626036|ref|XP_002942204.1|	73.2	7e-12	PREDICTED: butyrophilin subfamily 2 member A2-like isoform X1 [Xenopus (Silurana) tropicalis]	--	--	--	--	--	--	--	--	--	--	--	--	--	--	-	-	-
Unigene0001005	206	6	0.5968	--	--	--	--	--	--	--	--	--	--	--	--	--	--	--	--	--	--	-	-	-
Unigene0001006	1701	1000	12.0469	gi|148234279|ref|NP_001079525.1|	255	4e-79	mitochondrial ribosomal protein L43 [Xenopus laevis]	sp|Q95KE5|RM43_BOVIN	203	2e-60	39S ribosomal protein L43, mitochondrial OS=Bos taurus GN=MRPL43 PE=2 SV=2	--	--	--	--	--	--	--	--	--	--	-	-	-
Unigene0001007	226	8	0.7254	--	--	--	--	--	--	--	--	--	--	--	--	--	--	--	--	--	--	-	-	-
Unigene0001008	1389	635	9.3681	gi|521027630|gb|EPQ09418.1|	649	0	Carboxypeptidase A1 [Myotis brandtii]	sp|P00730|CBPA1_BOVIN	631	0	Carboxypeptidase A1 OS=Bos taurus GN=CPA1 PE=1 SV=3	YHR132c	162	1e-43	COG2866	Predicted carboxypeptidase	K08779	0	632	aml:100479215	carboxypeptidase A1 [EC:3.4.17.1]	-	-	-
Unigene0001009	1762	522	6.0708	--	--	--	--	--	--	--	--	--	--	--	--	--	--	--	--	--	--	-	-	-
Unigene0001010	1259	14797	240.839	gi|126322811|ref|XP_001362703.1|	528	0	PREDICTED: calponin-1-like [Monodelphis domestica]	sp|Q08290|CNN1_RAT	517	0	Calponin-1 OS=Rattus norvegicus GN=Cnn1 PE=2 SV=1	ECU03g1150	72	6e-14	COG5199	Calponin	--	--	--	--	--	-	-	-
Unigene0001011	241	5	0.4251	--	--	--	--	--	--	--	--	--	--	--	--	--	--	--	--	--	--	-	-	-
Unigene0001012	347	13	0.7677	gi|157817498|ref|NP_001101053.1|	243	9e-74	glycine dehydrogenase [decarboxylating], mitochondrial [Rattus norvegicus]	sp|Q91W43|GCSP_MOUSE	236	4e-72	Glycine dehydrogenase [decarboxylating], mitochondrial OS=Mus musculus GN=Gldc PE=1 SV=1	DR1809_2	160	8e-47	COG1003	Glycine cleavage system protein P (pyridoxal-binding), C-terminal domain	K00281	2e-74	243	rno:309312	glycine dehydrogenase [EC:1.4.4.2]	-	-	-
Unigene0001013	628	111	3.6219	--	--	--	--	--	--	--	--	--	--	--	--	--	--	--	--	--	--	-	-	-
Unigene0001014	342	14	0.8388	gi|113931566|ref|NP_001039232.1|	206	6e-60	StAR-related lipid transfer (START) domain containing 13 [Xenopus (Silurana) tropicalis]	sp|Q9Y3M8|STA13_HUMAN	196	2e-57	StAR-related lipid transfer protein 13 OS=Homo sapiens GN=STARD13 PE=1 SV=2	--	--	--	--	--	--	--	--	--	--	-	-	-
Unigene0001015	225	1	0.0911	--	--	--	--	--	--	--	--	--	--	--	--	--	--	--	--	--	--	-	-	-
Unigene0001016	1716	1271	15.1777	gi|148226184|ref|NP_001089538.1|	497	4e-170	cysteine-rich with EGF-like domain protein 2-B precursor [Xenopus laevis]	sp|Q4V7M2|CRE2B_XENLA	497	4e-171	Cysteine-rich with EGF-like domain protein 2-B OS=Xenopus laevis GN=creld2-b PE=2 SV=1	--	--	--	--	--	--	--	--	--	--	-	-	-
Unigene0001017	288	15	1.0673	--	--	--	--	--	--	--	--	--	--	--	--	--	--	--	--	--	--	-	-	-
Unigene0001018	1255	99	1.6165	gi|530611725|ref|XP_005297462.1|	264	1e-79	PREDICTED: major facilitator superfamily domain-containing protein 2B [Chrysemys picta bellii]	sp|A4IH46|MFS2B_XENTR	254	7e-77	Major facilitator superfamily domain-containing protein 2B OS=Xenopus tropicalis GN=mfsd2b PE=2 SV=1	alr3705	77	1e-14	COG2211	Na+/melibiose symporter and related transporters	--	--	--	--	--	-	-	-
Unigene0001019	1162	92	1.6224	gi|410923619|ref|XP_003975279.1|	66.6	2e-09	PREDICTED: rhotekin-like [Takifugu rubripes]	--	--	--	--	--	--	--	--	--	--	--	--	--	--	-	-	-
Unigene0001020	203	6	0.6057	--	--	--	--	--	--	--	--	--	--	--	--	--	--	--	--	--	--	-	-	-
Unigene0001021	360	21	1.1954	gi|26341544|dbj|BAC34434.1|	130	7e-37	unnamed protein product [Mus musculus]	--	--	--	--	--	--	--	--	--	--	--	--	--	--	-	-	-
Unigene0001022	523	2281	89.3722	gi|62859073|ref|NP_001017047.1|	126	7e-35	NADH dehydrogenase (ubiquinone) 1 alpha subcomplex, 3, 9kDa [Xenopus (Silurana) tropicalis]	sp|Q02371|NDUA3_BOVIN	120	1e-33	NADH dehydrogenase [ubiquinone] 1 alpha subcomplex subunit 3 OS=Bos taurus GN=NDUFA3 PE=1 SV=2	--	--	--	--	--	K03947	1e-35	126	xtr:549801	NADH dehydrogenase (ubiquinone) 1 alpha subcomplex 3 [EC:1.6.5.3 1.6.99.3]	-	-	-
Unigene0001023	2012	1080	10.9995	gi|326933751|ref|XP_003212963.1|	671	0	PREDICTED: LOW QUALITY PROTEIN: MAP kinase-activated protein kinase 2-like [Meleagris gallopavo]	sp|P49137|MAPK2_HUMAN	647	0	MAP kinase-activated protein kinase 2 OS=Homo sapiens GN=MAPKAPK2 PE=1 SV=1	SPAC14C4.03	138	2e-34	COG0515	Serine/threonine protein kinase	K04443	0	664	xla:432084	mitogen-activated protein kinase-activated protein kinase 2 [EC:2.7.11.1]	-	-	-
Unigene0001024	640	54	1.729	gi|507637088|ref|XP_004700585.1|	269	3e-81	PREDICTED: R3H domain-containing protein 2 [Echinops telfairi]	sp|Q9Y2K5|R3HD2_HUMAN	265	7e-81	R3H domain-containing protein 2 OS=Homo sapiens GN=R3HDM2 PE=1 SV=3	--	--	--	--	--	--	--	--	--	--	-	-	-
Unigene0001025	5056	4705	19.0692	gi|530594367|ref|XP_005290769.1|	1044	0	PREDICTED: protein Niban [Chrysemys picta bellii]	sp|Q3UW53|NIBAN_MOUSE	929	0	Protein Niban OS=Mus musculus GN=Fam129a PE=1 SV=2	--	--	--	--	--	--	--	--	--	--	-	-	-
Unigene0001026	762	114	3.0657	gi|327282171|ref|XP_003225817.1|	97.8	2e-34	PREDICTED: FYVE and coiled-coil domain-containing protein 1-like [Anolis carolinensis]	--	--	--	--	--	--	--	--	--	--	--	--	--	--	-	-	-
Unigene0001027	1223	394	6.6016	--	--	--	--	--	--	--	--	--	--	--	--	--	--	--	--	--	--	-	-	-
Unigene0001028	261	11	0.8636	--	--	--	--	--	--	--	--	--	--	--	--	--	--	--	--	--	--	-	-	-
Unigene0001029	561	93	3.397	gi|449512524|ref|XP_002187637.2|	275	6e-92	PREDICTED: AN1-type zinc finger protein 2B-like [Taeniopygia guttata]	sp|Q4KLG9|ZFN2B_RAT	180	1e-54	AN1-type zinc finger protein 2B OS=Rattus norvegicus GN=Zfand2b PE=2 SV=1	--	--	--	--	--	--	--	--	--	--	-	-	-
Unigene0001030	242	5	0.4234	--	--	--	--	--	--	--	--	--	--	--	--	--	--	--	--	--	--	-	-	-
Unigene0001031	233	9	0.7915	--	--	--	--	--	--	--	--	--	--	--	--	--	--	--	--	--	--	-	-	-
Unigene0001032	1810	193	2.185	gi|465973372|gb|EMP33398.1|	838	0	B-cell CLL/lymphoma 9-like protein [Chelonia mydas]	sp|Q67FY2|BCL9L_MOUSE	628	0	B-cell CLL/lymphoma 9-like protein OS=Mus musculus GN=Bcl9l PE=1 SV=1	--	--	--	--	--	--	--	--	--	--	-	-	-
Unigene0001033	1483	961	13.2789	gi|507947289|ref|XP_004682472.1|	273	1e-81	PREDICTED: CDKN2A-interacting protein [Condylura cristata]	sp|Q7ZXV6|CARFA_XENLA	245	8e-74	Protein CDKN2AIP homolog A OS=Xenopus laevis GN=cdkn2aip-a PE=2 SV=1	--	--	--	--	--	--	--	--	--	--	-	-	-
Unigene0001034	7925	1636	4.2302	gi|530621229|ref|XP_005300252.1|	4073	0	PREDICTED: LOW QUALITY PROTEIN: dystonin-like [Chrysemys picta bellii]	sp|Q03001|DYST_HUMAN	3906	0	Dystonin OS=Homo sapiens GN=DST PE=1 SV=4	--	--	--	--	--	K10382	0	4024	oaa:100073893	dystonin	-	-	-
Unigene0001035	234	9	0.7881	--	--	--	--	--	--	--	--	--	--	--	--	--	--	--	--	--	--	-	-	-
Unigene0001036	1250	574	9.4098	--	--	--	--	--	--	--	--	--	--	--	--	--	--	--	--	--	--	-	-	-
Unigene0001037	233	8	0.7036	--	--	--	--	--	--	--	--	--	--	--	--	--	--	--	--	--	--	-	-	-
Unigene0001038	399	134	6.8819	--	--	--	--	--	--	--	--	--	--	--	--	--	--	--	--	--	--	-	-	-
Unigene0001039	238	13	1.1193	--	--	--	--	--	--	--	--	--	--	--	--	--	--	--	--	--	--	-	-	-
Unigene0001040	245	7	0.5855	--	--	--	--	--	--	--	--	--	--	--	--	--	--	--	--	--	--	-	-	-
Unigene0001041	396	18	0.9314	gi|530626418|ref|XP_005302744.1|	80.1	2e-15	PREDICTED: TPR and ankyrin repeat-containing protein 1 isoform X4 [Chrysemys picta bellii]	sp|Q8BV79|TRNK1_MOUSE	63.5	9e-11	TPR and ankyrin repeat-containing protein 1 OS=Mus musculus GN=Trank1 PE=2 SV=3	--	--	--	--	--	--	--	--	--	--	-	-	-
Unigene0001042	321	14	0.8937	--	--	--	--	--	--	--	--	--	--	--	--	--	--	--	--	--	--	-	-	-
Unigene0001043	589	39	1.3568	--	--	--	--	--	--	--	--	--	--	--	--	--	--	--	--	--	--	-	-	-
Unigene0001044	915	70	1.5677	gi|525014894|ref|XP_005055032.1|	487	3e-169	PREDICTED: tRNA pseudouridine synthase A, mitochondrial isoform X2 [Ficedula albicollis]	sp|Q9Y606|TRUA_HUMAN	468	3e-163	tRNA pseudouridine synthase A, mitochondrial OS=Homo sapiens GN=PUS1 PE=1 SV=3	YGL063w	130	6e-34	COG0101	Pseudouridylate synthase	K06173	2e-164	471	ssc:100157224	tRNA pseudouridine synthase A [EC:5.4.99.12]	-	-	-
Unigene0001045	297	48	3.3118	--	--	--	--	--	--	--	--	--	--	--	--	--	--	--	--	--	--	-	-	-
Unigene0001046	1218	161	2.7087	gi|530567415|ref|XP_005280228.1|	483	1e-162	PREDICTED: mannosyl-oligosaccharide 1,2-alpha-mannosidase IA isoform X1 [Chrysemys picta bellii]	sp|P45700|MA1A1_MOUSE	454	1e-152	Mannosyl-oligosaccharide 1,2-alpha-mannosidase IA OS=Mus musculus GN=Man1a1 PE=1 SV=1	--	--	--	--	--	K01230	1e-161	477	xtr:100491314	mannosyl-oligosaccharide alpha-1,2-mannosidase [EC:3.2.1.113]	-	-	-
Unigene0001047	243	10	0.8433	gi|8217415|emb|CAB92410.1|	99.4	3e-23	calreticulin-like protein [Tritrichomonas suis]	sp|P29402|CALX1_ARATH	158	1e-45	Calnexin homolog 1 OS=Arabidopsis thaliana GN=CNX1 PE=1 SV=1	--	--	--	--	--	K08054	1e-17	81.6	xla:379102	calnexin	-	-	-
Unigene0001048	371	20	1.1047	gi|26251953|gb|AAH40459.1|	230	4e-70	Ahnak protein, partial [Mus musculus]	sp|Q09666|AHNK_HUMAN	170	1e-47	Neuroblast differentiation-associated protein AHNAK OS=Homo sapiens GN=AHNAK PE=1 SV=2	--	--	--	--	--	--	--	--	--	--	-	-	-
Unigene0001049	269	8	0.6094	--	--	--	--	--	--	--	--	--	--	--	--	--	--	--	--	--	--	-	-	-
Unigene0001050	2419	2141	18.1368	gi|21040448|gb|AAH30618.1|	758	0	Phospholipase B domain containing 2 [Homo sapiens]	sp|Q55BJ6|PLBLB_DICDI	340	1e-104	Phospholipase B-like protein B OS=Dictyostelium discoideum GN=plbB PE=3 SV=1	--	--	--	--	--	--	--	--	--	--	-	-	-
Unigene0001051	281	11	0.8022	gi|327282171|ref|XP_003225817.1|	69.7	2e-12	PREDICTED: FYVE and coiled-coil domain-containing protein 1-like [Anolis carolinensis]	--	--	--	--	--	--	--	--	--	--	--	--	--	--	-	-	-
Unigene0001052	242	24	2.0322	--	--	--	--	--	--	--	--	--	--	--	--	--	--	--	--	--	--	-	-	-
Unigene0001053	2236	837	7.6707	gi|301783247|ref|XP_002927038.1|	540	0	PREDICTED: zinc finger protein 330-like [Ailuropoda melanoleuca]	sp|Q5R9D9|ZN330_PONAB	536	0	Zinc finger protein 330 OS=Pongo abelii GN=ZNF330 PE=2 SV=1	--	--	--	--	--	--	--	--	--	--	-	-	-
Unigene0001054	1644	211	2.63	gi|147901005|ref|NP_001089130.1|	820	0	a disintegrin and metalloprotease domain 17 precursor [Xenopus laevis]	sp|P78536|ADA17_HUMAN	746	0	Disintegrin and metalloproteinase domain-containing protein 17 OS=Homo sapiens GN=ADAM17 PE=1 SV=1	--	--	--	--	--	K06059	0	820	xla:733430	disintegrin and metalloproteinase domain-containing protein 17 [EC:3.4.24.86]	-	-	-
Unigene0001055	536	63	2.4085	gi|527243301|ref|XP_005140005.1|	164	3e-49	PREDICTED: LOW QUALITY PROTEIN: DNA-binding protein inhibitor ID-1-like [Melopsittacus undulatus]	sp|P41134|ID1_HUMAN	100	5e-25	DNA-binding protein inhibitor ID-1 OS=Homo sapiens GN=ID1 PE=1 SV=3	--	--	--	--	--	K04680	4e-39	136	gga:395282	inhibitor of DNA binding, dominant negative helix-loop-helix protein	-	-	-
Unigene0001056	647	538	17.0395	--	--	--	--	--	--	--	--	--	--	--	--	--	--	--	--	--	--	-	-	-
Unigene0001057	266	12	0.9244	--	--	--	--	--	--	--	--	--	--	--	--	--	--	--	--	--	--	-	-	-
Unigene0001058	1673	196	2.4007	--	--	--	--	--	--	--	--	--	--	--	--	--	--	--	--	--	--	-	-	-
Unigene0001059	248	7	0.5784	--	--	--	--	--	--	--	--	--	--	--	--	--	--	--	--	--	--	-	-	-
Unigene0001060	1298	16462	259.888	gi|478522970|ref|XP_004435689.1|	612	0	PREDICTED: malate dehydrogenase, cytoplasmic isoform 2 [Ceratotherium simum simum]	sp|P40925|MDHC_HUMAN	609	0	Malate dehydrogenase, cytoplasmic OS=Homo sapiens GN=MDH1 PE=1 SV=4	DR0325	338	3e-112	COG0039	Malate/lactate dehydrogenases	K00025	0	611	pon:100454132	malate dehydrogenase [EC:1.1.1.37]	-	-	-
Unigene0001061	489	25	1.0476	--	--	--	--	--	--	--	--	--	--	--	--	--	--	--	--	--	--	-	-	-
Unigene0001062	1884	1589	17.2831	gi|45360661|ref|NP_989004.1|	227	4e-68	MID1 interacting protein 1 [Xenopus (Silurana) tropicalis]	sp|Q9CQ20|M1IP1_MOUSE	191	4e-55	Mid1-interacting protein 1 OS=Mus musculus GN=Mid1ip1 PE=1 SV=1	--	--	--	--	--	--	--	--	--	--	-	-	-
Unigene0001063	299	23	1.5763	--	--	--	--	--	--	--	--	--	--	--	--	--	--	--	--	--	--	-	-	-
Unigene0001064	316	19	1.2321	--	--	--	--	--	--	--	--	--	--	--	--	--	--	--	--	--	--	-	-	-
Unigene0001065	1397	120	1.7602	--	--	--	--	--	--	--	--	--	--	--	--	--	--	--	--	--	--	-	-	-
Unigene0001066	216	12	1.1384	--	--	--	--	--	--	--	--	--	--	--	--	--	--	--	--	--	--	-	-	-
Unigene0001067	746	140	3.8456	--	--	--	--	--	--	--	--	--	--	--	--	--	--	--	--	--	--	-	-	-
Unigene0001068	226	81	7.3444	--	--	--	--	--	--	--	--	--	--	--	--	--	--	--	--	--	--	-	-	-
Unigene0001069	1308	2058	32.2416	gi|345304860|ref|XP_001508276.2|	224	4e-68	PREDICTED: UPF0671 protein C14orf153-like [Ornithorhynchus anatinus]	sp|Q96IL0|APOP1_HUMAN	212	2e-64	Apoptogenic protein 1, mitochondrial OS=Homo sapiens GN=APOPT1 PE=2 SV=3	--	--	--	--	--	--	--	--	--	--	-	-	-
Unigene0001070	932	123	2.7044	gi|466004789|gb|EMP42533.1|	53.5	6e-08	hypothetical protein UY3_00202 [Chelonia mydas]	--	--	--	--	--	--	--	--	--	--	--	--	--	--	-	-	-
Unigene0001071	218	6	0.564	--	--	--	--	--	--	--	--	--	--	--	--	--	--	--	--	--	--	-	-	-
Unigene0001072	1134	2184	39.4656	--	--	--	--	--	--	--	--	--	--	--	--	--	--	--	--	--	--	-	-	-
Unigene0001073	244	9	0.7558	--	--	--	--	--	--	--	--	--	--	--	--	--	--	--	--	--	--	-	-	-
Unigene0001074	206	5	0.4974	--	--	--	--	--	--	--	--	--	--	--	--	--	--	--	--	--	--	-	-	-
Unigene0001075	1296	149	2.3559	--	--	--	--	--	--	--	--	--	--	--	--	--	--	--	--	--	--	-	-	-
Unigene0001076	304	7	0.4718	--	--	--	--	--	--	--	--	--	--	--	--	--	--	--	--	--	--	-	-	-
Unigene0001077	1106	427	7.9114	gi|530611337|ref|XP_005297273.1|	463	2e-155	PREDICTED: bridging integrator 2 [Chrysemys picta bellii]	sp|Q9UBW5|BIN2_HUMAN	406	5e-136	Bridging integrator 2 OS=Homo sapiens GN=BIN2 PE=1 SV=3	--	--	--	--	--	--	--	--	--	--	-	-	-
Unigene0001078	3123	3036	19.9209	gi|345317588|ref|XP_001511634.2|	1155	0	PREDICTED: sodium-dependent phosphate transporter 1-like [Ornithorhynchus anatinus]	sp|O97596|S20A1_FELCA	1130	0	Sodium-dependent phosphate transporter 1 OS=Felis catus GN=Slc20a1 PE=2 SV=2	PAB0927	150	4e-38	COG0306	Phosphate/sulphate permeases	K14640	0	1153	oaa:100080773	solute carrier family 20 (sodium-dependent phosphate transporter)	-	-	-
Unigene0001079	221	11	1.02	gi|449476840|ref|XP_002193478.2|	121	1e-30	PREDICTED: N-alpha-acetyltransferase 25, NatB auxiliary subunit [Taeniopygia guttata]	sp|Q8BWZ3|NAA25_MOUSE	115	1e-29	N-alpha-acetyltransferase 25, NatB auxiliary subunit OS=Mus musculus GN=Naa25 PE=1 SV=1	--	--	--	--	--	--	--	--	--	--	-	-	-
Unigene0001080	976	81	1.7006	--	--	--	--	--	--	--	--	--	--	--	--	--	--	--	--	--	--	-	-	-
Unigene0001081	235	17	1.4824	--	--	--	--	--	--	--	--	--	--	--	--	--	--	--	--	--	--	-	-	-
Unigene0001082	1603	512	6.5451	gi|345312624|ref|XP_001507505.2|	97.8	7e-21	PREDICTED: stathmin-2-like [Ornithorhynchus anatinus]	sp|Q90987|STMN2_CHICK	97.1	1e-21	Stathmin-2 OS=Gallus gallus GN=STMN2 PE=2 SV=1	--	--	--	--	--	--	--	--	--	--	-	-	-
Unigene0001083	1230	102	1.6993	gi|71896357|ref|NP_001025528.1|	576	0	proprotein convertase subtilisin/kexin type 7 [Gallus gallus]	sp|Q61139|PCSK7_MOUSE	556	0	Proprotein convertase subtilisin/kexin type 7 OS=Mus musculus GN=Pcsk7 PE=2 SV=2	SPAC22E12.09c_1	261	4e-81	COG1404	Subtilisin-like serine proteases	K08673	0	576	gga:395455	proprotein convertase subtilisin/kexin type 7 [EC:3.4.21.-]	-	-	-
Unigene0001084	422	24	1.1654	--	--	--	--	--	--	--	--	--	--	--	--	--	--	--	--	--	--	-	-	-
Unigene0001085	286	289	20.7067	--	--	--	--	--	--	--	--	--	--	--	--	--	--	--	--	--	--	-	-	-
Unigene0001086	213	12	1.1545	--	--	--	--	--	--	--	--	--	--	--	--	--	--	--	--	--	--	-	-	-
Unigene0001087	236	14	1.2156	--	--	--	--	--	--	--	--	--	--	--	--	--	--	--	--	--	--	-	-	-
Unigene0001088	870	10224	240.813	gi|512814749|ref|XP_002937424.2|	264	1e-85	PREDICTED: LOW QUALITY PROTEIN: phospholipid hydroperoxide glutathione peroxidase, mitochondrial [Xenopus (Silurana) tropicalis]	sp|Q32QL6|GPX4_CALJA	229	8e-73	Phospholipid hydroperoxide glutathione peroxidase, mitochondrial OS=Callithrix jacchus GN=GPX4 PE=2 SV=2	CC1730	119	3e-33	COG0386	Glutathione peroxidase	K05361	2e-80	248	xla:734888	phospholipid-hydroperoxide glutathione peroxidase [EC:1.11.1.12]	-	-	-
Unigene0001089	1410	316	4.5925	--	--	--	--	--	--	--	--	--	--	--	--	--	--	--	--	--	--	-	-	-
Unigene0001090	456	31	1.3931	gi|77403694|dbj|BAE46429.1|	70.1	8e-12	ORF2-encoded protein [Danio rerio]	--	--	--	--	--	--	--	--	--	--	--	--	--	--	-	-	-
Unigene0001091	244	14	1.1758	--	--	--	--	--	--	--	--	--	--	--	--	--	--	--	--	--	--	-	-	-
Unigene0001092	940	495	10.7909	--	--	--	--	--	--	--	--	--	--	--	--	--	--	--	--	--	--	-	-	-
Unigene0001093	1825	149	1.673	gi|532056715|ref|XP_005371065.1|	1080	0	PREDICTED: chromodomain-helicase-DNA-binding protein 8 [Microtus ochrogaster]	sp|Q09XV5|CHD8_MOUSE	1080	0	Chromodomain-helicase-DNA-binding protein 8 OS=Mus musculus GN=Chd8 PE=1 SV=1	ECU01g0350	223	3e-61	COG0553	Superfamily II DNA/RNA helicases, SNF2 family	K04494	0	1080	mmu:67772	chromodomain helicase DNA binding protein 8 [EC:3.6.4.12]	-	-	-
Unigene0001094	3045	618	4.1589	--	--	--	--	--	--	--	--	--	--	--	--	--	--	--	--	--	--	-	-	-
Unigene0001095	2114	1776	17.2154	gi|147899637|ref|NP_001089282.1|	388	1e-127	transmembrane BAX inhibitor motif containing 4 [Xenopus laevis]	sp|Q9DA39|LFG4_MOUSE	360	4e-118	Protein lifeguard 4 OS=Mus musculus GN=Tmbim4 PE=2 SV=1	SPCC576.04	173	4e-48	COG0670	Integral membrane protein, interacts with FtsH	K06890	6e-131	394	tgu:100232361		-	-	-
Unigene0001096	254	15	1.2101	--	--	--	--	--	--	--	--	--	--	--	--	--	--	--	--	--	--	-	-	-
Unigene0001097	234	10	0.8757	gi|530581540|ref|XP_005284635.1|	134	3e-36	PREDICTED: acyl-coenzyme A thioesterase 1 [Chrysemys picta bellii]	sp|O88267|ACOT1_RAT	115	1e-30	Acyl-coenzyme A thioesterase 1 OS=Rattus norvegicus GN=Acot1 PE=1 SV=1	RSc1887_1	52.4	2e-08	COG1073	Hydrolases of the alpha/beta superfamily	K01068	5e-34	125	xla:414573	palmitoyl-CoA hydrolase [EC:3.1.2.2]	-	-	-
Unigene0001098	648	63	1.9923	gi|147901904|ref|NP_001088789.1|	105	1e-24	radial spoke head 1 homolog [Xenopus laevis]	sp|Q8WYR4|RSPH1_HUMAN	97.4	1e-22	Radial spoke head 1 homolog OS=Homo sapiens GN=RSPH1 PE=2 SV=1	--	--	--	--	--	--	--	--	--	--	-	-	-
Unigene0001099	267	11	0.8442	--	--	--	--	--	--	--	--	--	--	--	--	--	--	--	--	--	--	-	-	-
Unigene0001100	273	5	0.3753	--	--	--	--	--	--	--	--	--	--	--	--	--	--	--	--	--	--	-	-	-
Unigene0001101	335	23	1.4069	--	--	--	--	--	--	--	--	--	--	--	--	--	--	--	--	--	--	-	-	-
Unigene0001102	205	6	0.5998	--	--	--	--	--	--	--	--	--	--	--	--	--	--	--	--	--	--	-	-	-
Unigene0001103	568	36	1.2988	--	--	--	--	--	--	--	--	--	--	--	--	--	--	--	--	--	--	-	-	-
Unigene0001104	263	11	0.8571	gi|45598372|ref|NP_081671.1|	131	1e-36	brain acid soluble protein 1 [Mus musculus]	sp|Q91XV3|BASP1_MOUSE	131	9e-38	Brain acid soluble protein 1 OS=Mus musculus GN=Basp1 PE=1 SV=3	--	--	--	--	--	--	--	--	--	--	-	-	-
Unigene0001105	2470	647	5.3677	gi|308818171|ref|NP_001184211.1|	372	8e-117	nectin-2beta precursor [Xenopus laevis]	sp|Q92692|PVRL2_HUMAN	310	8e-94	Poliovirus receptor-related protein 2 OS=Homo sapiens GN=PVRL2 PE=1 SV=1	--	--	--	--	--	K06531	2e-93	310	hsa:5819	poliovirus receptor-related protein 2	-	-	-
Unigene0001106	1351	105	1.5926	--	--	--	--	--	--	--	--	--	--	--	--	--	--	--	--	--	--	-	-	-
Unigene0001107	1917	293	3.132	--	--	--	--	--	--	--	--	--	--	--	--	--	--	--	--	--	--	-	-	-
Unigene0001108	228	4	0.3595	--	--	--	--	--	--	--	--	--	--	--	--	--	--	--	--	--	--	-	-	-
Unigene0001109	237	23	1.9887	--	--	--	--	--	--	--	--	--	--	--	--	--	--	--	--	--	--	-	-	-
Unigene0001110	2491	637	5.2402	gi|410899360|ref|XP_003963165.1|	199	1e-50	PREDICTED: arginine-glutamic acid dipeptide repeats protein-like [Takifugu rubripes]	sp|Q80TZ9|RERE_MOUSE	191	9e-49	Arginine-glutamic acid dipeptide repeats protein OS=Mus musculus GN=Rere PE=1 SV=3	--	--	--	--	--	K05628	1e-49	194	tgu:100226114	arginine-glutamic acid dipeptide (RE) repeats	-	-	-
Unigene0001111	374	16	0.8767	gi|512853189|ref|XP_002938026.2|	155	1e-41	PREDICTED: condensin-2 complex subunit D3 [Xenopus (Silurana) tropicalis]	sp|P42695|CNDD3_HUMAN	117	2e-29	Condensin-2 complex subunit D3 OS=Homo sapiens GN=NCAPD3 PE=1 SV=2	--	--	--	--	--	K11491	2e-42	155	xtr:100495597	condensin-2 complex subunit D3	-	-	-
Unigene0001112	1945	6492	68.3971	gi|471363906|ref|XP_004372507.1|	868	0	PREDICTED: sestrin-1 isoform 2 [Trichechus manatus latirostris]	sp|Q4R6P7|SESN1_MACFA	856	0	Sestrin-1 OS=Macaca fascicularis GN=SESN1 PE=2 SV=1	--	--	--	--	--	K10141	0	852	tgu:100229144	sestrin	-	-	-
Unigene0001113	231	13	1.1532	--	--	--	--	--	--	--	--	--	--	--	--	--	--	--	--	--	--	-	-	-
Unigene0001114	210	37	3.6104	--	--	--	--	--	--	--	--	--	--	--	--	--	--	--	--	--	--	-	-	-
Unigene0001115	208	7	0.6896	--	--	--	--	--	--	--	--	--	--	--	--	--	--	--	--	--	--	-	-	-
Unigene0001116	2248	1050	9.5713	gi|512862913|ref|XP_002937801.2|	298	9e-90	PREDICTED: receptor-interacting serine/threonine-protein kinase 3-like [Xenopus (Silurana) tropicalis]	sp|Q9ERK0|RIPK4_MOUSE	195	2e-51	Receptor-interacting serine/threonine-protein kinase 4 OS=Mus musculus GN=Ripk4 PE=1 SV=2	ML0897	79	8e-15	COG0515	Serine/threonine protein kinase	K08847	3e-56	204	dre:100004555	receptor-interacting serine/threonine-protein kinase 3 [EC:2.7.11.1]	-	-	-
Unigene0001117	241	13	1.1054	gi|118600953|gb|AAH22704.1|	167	6e-48	Ccdc80 protein [Mus musculus]	sp|Q8R2G6|CCD80_MOUSE	164	1e-46	Coiled-coil domain-containing protein 80 OS=Mus musculus GN=Ccdc80 PE=1 SV=2	--	--	--	--	--	--	--	--	--	--	-	-	-
Unigene0001118	3844	10966	58.458	gi|530593629|ref|XP_005290412.1|	1218	0	PREDICTED: interferon-induced helicase C domain-containing protein 1 [Chrysemys picta bellii]	sp|Q9BYX4|IFIH1_HUMAN	1122	0	Interferon-induced helicase C domain-containing protein 1 OS=Homo sapiens GN=IFIH1 PE=1 SV=3	PH1896m_1	125	5e-29	COG1111	ERCC4-like helicases	K12647	0	1160	gga:424185	interferon-induced helicase C domain-containing protein 1 [EC:3.6.4.13]	-	-	-
Unigene0001119	261	12	0.9421	--	--	--	--	--	--	--	--	--	--	--	--	--	--	--	--	--	--	-	-	-
Unigene0001120	339	16	0.9672	--	--	--	--	--	--	--	--	--	--	--	--	--	--	--	--	--	--	-	-	-
Unigene0001121	206	11	1.0942	--	--	--	--	--	--	--	--	--	--	--	--	--	--	--	--	--	--	-	-	-
Unigene0001122	581	37	1.305	--	--	--	--	--	--	--	--	--	--	--	--	--	--	--	--	--	--	-	-	-
Unigene0001123	714	87	2.4969	--	--	--	--	--	--	--	--	--	--	--	--	--	--	--	--	--	--	-	-	-
Unigene0001124	627	127	4.1506	--	--	--	--	--	--	--	--	--	--	--	--	--	--	--	--	--	--	-	-	-
Unigene0001125	435	32	1.5074	gi|530379718|ref|XP_005271955.1|	298	7e-97	PREDICTED: catenin alpha-1 isoform X2 [Homo sapiens]	sp|P26231|CTNA1_MOUSE	298	2e-94	Catenin alpha-1 OS=Mus musculus GN=Ctnna1 PE=1 SV=1	--	--	--	--	--	K05691	5e-95	298	ptr:450165	catenin (cadherin-associated protein), alpha	-	-	-
Unigene0001126	423	20	0.9689	gi|148223903|ref|NP_001088541.1|	218	3e-64	GLI pathogenesis-related 2 [Xenopus laevis]	sp|Q9H4G4|GAPR1_HUMAN	112	2e-30	Golgi-associated plant pathogenesis-related protein 1 OS=Homo sapiens GN=GLIPR2 PE=1 SV=3	YJL079c	98.2	2e-24	COG2340	Uncharacterized protein with SCP/PR1 domains	--	--	--	--	--	-	-	-
Unigene0001127	1556	211	2.7788	gi|327271319|ref|XP_003220435.1|	93.2	2e-17	PREDICTED: UHRF1-binding protein 1-like [Anolis carolinensis]	sp|P08548|LIN1_NYCCO	99	2e-20	LINE-1 reverse transcriptase homolog OS=Nycticebus coucang PE=1 SV=1	--	--	--	--	--	--	--	--	--	--	-	-	-
Unigene0001128	886	689	15.9355	gi|465982952|gb|EMP36202.1|	224	5e-70	39S ribosomal protein L32 [Chelonia mydas]	sp|Q9DCI9|RM32_MOUSE	206	3e-64	39S ribosomal protein L32, mitochondrial OS=Mus musculus GN=Mrpl32 PE=2 SV=1	--	--	--	--	--	--	--	--	--	--	-	-	-
Unigene0001129	1379	399	5.9291	gi|12002024|gb|AAG43155.1|AF063596_1	120	2e-30	brain my038 protein [Homo sapiens]	sp|Q7Z6E9|RBBP6_HUMAN	117	2e-26	E3 ubiquitin-protein ligase RBBP6 OS=Homo sapiens GN=RBBP6 PE=1 SV=1	--	--	--	--	--	--	--	--	--	--	-	-	-
Unigene0001130	285	9	0.6471	gi|530645269|ref|XP_005309300.1|	75.5	1e-14	PREDICTED: olfactory receptor 6C4-like [Chrysemys picta bellii]	--	--	--	--	--	--	--	--	--	--	--	--	--	--	-	-	-
Unigene0001131	2137	799	7.6616	gi|530589600|ref|XP_005288484.1|	1209	0	PREDICTED: urocanate hydratase [Chrysemys picta bellii]	sp|Q8VC12|HUTU_MOUSE	1153	0	Urocanate hydratase OS=Mus musculus GN=Uroc1 PE=2 SV=2	SPy2082	616	0	COG2987	Urocanate hydratase	K01712	0	1179	mdo:100026411	urocanate hydratase [EC:4.2.1.49]	-	-	-
Unigene0001132	208	9	0.8867	gi|470606107|ref|XP_004314083.1|	144	3e-40	PREDICTED: UPF0378 protein KIAA0100-like [Tursiops truncatus]	sp|Q14667|K0100_HUMAN	143	3e-39	UPF0378 protein KIAA0100 OS=Homo sapiens GN=KIAA0100 PE=1 SV=3	--	--	--	--	--	--	--	--	--	--	-	-	-
Unigene0001133	1649	366	4.5482	gi|524998689|ref|XP_005047099.1|	190	4e-55	PREDICTED: UPF0444 transmembrane protein C12orf23 homolog [Ficedula albicollis]	sp|Q8WUH6|CL023_HUMAN	139	1e-37	UPF0444 transmembrane protein C12orf23 OS=Homo sapiens GN=C12orf23 PE=1 SV=1	--	--	--	--	--	--	--	--	--	--	-	-	-
Unigene0001134	1299	137	2.1612	--	--	--	--	--	--	--	--	--	--	--	--	--	--	--	--	--	--	-	-	-
Unigene0001135	227	69	6.2288	--	--	--	--	--	--	--	--	--	--	--	--	--	--	--	--	--	--	-	-	-
Unigene0001136	255	8	0.6429	--	--	--	--	--	--	--	--	--	--	--	--	--	--	--	--	--	--	-	-	-
Unigene0001137	1523	128	1.7222	--	--	--	--	--	--	--	--	--	--	--	--	--	--	--	--	--	--	-	-	-
Unigene0001138	2399	374	3.1946	gi|512879811|ref|XP_004919566.1|	125	5e-28	PREDICTED: RNA-directed DNA polymerase from mobile element jockey-like, partial [Xenopus (Silurana) tropicalis]	--	--	--	--	--	--	--	--	--	--	--	--	--	--	-	-	-
Unigene0001139	297	16	1.1039	--	--	--	--	sp|P27061|PPA1_SOLLC	84	2e-19	Acid phosphatase 1 OS=Solanum lycopersicum GN=APS1 PE=2 SV=1	--	--	--	--	--	--	--	--	--	--	-	-	-
Unigene0001140	749	65	1.7783	gi|512852033|ref|XP_004915929.1|	254	9e-75	PREDICTED: dynamin-binding protein isoform X3 [Xenopus (Silurana) tropicalis]	sp|Q6XZF7|DNMBP_HUMAN	234	2e-68	Dynamin-binding protein OS=Homo sapiens GN=DNMBP PE=1 SV=1	--	--	--	--	--	--	--	--	--	--	-	-	-
Unigene0001141	1175	108	1.8835	gi|432863525|ref|XP_004070110.1|	83.2	7e-15	PREDICTED: RNA-directed DNA polymerase from mobile element jockey-like [Oryzias latipes]	--	--	--	--	--	--	--	--	--	--	--	--	--	--	-	-	-
Unigene0001142	824	103	2.5615	--	--	--	--	--	--	--	--	--	--	--	--	--	--	--	--	--	--	-	-	-
Unigene0001143	204	4	0.4018	--	--	--	--	--	--	--	--	--	--	--	--	--	--	--	--	--	--	-	-	-
Unigene0001144	1894	355	3.8408	gi|524979698|ref|XP_005037906.1|	547	0	PREDICTED: laccase domain-containing protein 1 isoform X1 [Ficedula albicollis]	sp|Q8IV20|LACC1_HUMAN	485	8e-165	Laccase domain-containing protein 1 OS=Homo sapiens GN=LACC1 PE=1 SV=1	BMEI0486	119	5e-29	COG1496	Uncharacterized conserved protein	K05810	0	545	tgu:100229210	conserved hypothetical protein	-	-	-
Unigene0001145	1167	74	1.2994	--	--	--	--	--	--	--	--	--	--	--	--	--	--	--	--	--	--	-	-	-
Unigene0001146	408	17	0.8538	--	--	--	--	--	--	--	--	--	--	--	--	--	--	--	--	--	--	-	-	-
Unigene0001147	253	6	0.486	--	--	--	--	--	--	--	--	--	--	--	--	--	--	--	--	--	--	-	-	-
Unigene0001148	372	22	1.2119	gi|432910015|ref|XP_004078275.1|	82	4e-16	PREDICTED: toll-like receptor 13-like [Oryzias latipes]	sp|Q6R5N8|TLR13_MOUSE	58.9	2e-09	Toll-like receptor 13 OS=Mus musculus GN=Tlr13 PE=1 SV=1	--	--	--	--	--	--	--	--	--	--	-	-	-
Unigene0001149	308	10	0.6653	gi|513205115|ref|XP_004944639.1|	159	1e-44	PREDICTED: ankyrin repeat and SOCS box protein 14 isoform X1 [Gallus gallus]	sp|P0C927|ASB14_RAT	138	3e-38	Ankyrin repeat and SOCS box protein 14 OS=Rattus norvegicus GN=Asb14 PE=2 SV=1	FN0178	67	1e-13	COG0666	FOG: Ankyrin repeat	K10336	2e-45	160	gga:416003	ankyrin repeat and SOCS box protein 14	-	-	-
Unigene0001150	312	13	0.8538	--	--	--	--	--	--	--	--	--	--	--	--	--	--	--	--	--	--	-	-	-
Unigene0001151	206	12	1.1937	gi|524976334|ref|XP_005087988.1|	129	2e-35	PREDICTED: sodium/hydrogen exchanger 6-like [Mesocricetus auratus]	sp|Q92581|SL9A6_HUMAN	129	3e-35	Sodium/hydrogen exchanger 6 OS=Homo sapiens GN=SLC9A6 PE=1 SV=2	YDR456w	48.1	4e-07	COG0025	NhaP-type Na+/H+ and K+/H+ antiporters	K12041	1e-35	132	mdo:100031688	solute carrier family 9 (sodium/hydrogen exchanger), member 6/7	-	-	-
Unigene0001152	257	6	0.4784	--	--	--	--	--	--	--	--	--	--	--	--	--	--	--	--	--	--	-	-	-
Unigene0001153	353	21	1.2191	gi|326935841|ref|XP_003213974.1|	236	2e-77	PREDICTED: interleukin enhancer-binding factor 2 homolog, partial [Meleagris gallopavo]	sp|Q5RFJ1|ILF2_PONAB	235	9e-76	Interleukin enhancer-binding factor 2 OS=Pongo abelii GN=ILF2 PE=2 SV=1	--	--	--	--	--	K13089	4e-76	236	pon:100172468	interleukin enhancer-binding factor 2	-	-	-
Unigene0001154	203	7	0.7066	gi|507667490|ref|XP_004636995.1|	118	1e-29	PREDICTED: UPF0577 protein KIAA1324 homolog isoform X4 [Octodon degus]	sp|Q6UXG2|K1324_HUMAN	113	4e-29	UPF0577 protein KIAA1324 OS=Homo sapiens GN=KIAA1324 PE=2 SV=2	--	--	--	--	--	--	--	--	--	--	-	-	-
Unigene0001155	734	56	1.5634	--	--	--	--	--	--	--	--	--	--	--	--	--	--	--	--	--	--	-	-	-
Unigene0001156	2414	273	2.3174	gi|395511707|ref|XP_003760095.1|	683	0	PREDICTED: rho GTPase-activating protein 28 [Sarcophilus harrisii]	sp|Q9P2N2|RHG28_HUMAN	503	5e-165	Rho GTPase-activating protein 28 OS=Homo sapiens GN=ARHGAP28 PE=1 SV=3	--	--	--	--	--	--	--	--	--	--	-	-	-
Unigene0001157	384	31	1.6543	--	--	--	--	--	--	--	--	--	--	--	--	--	--	--	--	--	--	-	-	-
Unigene0001158	296	14	0.9692	--	--	--	--	--	--	--	--	--	--	--	--	--	--	--	--	--	--	-	-	-
Unigene0001159	206	5	0.4974	gi|73967050|ref|XP_868295.1|	52.4	8e-07	PREDICTED: PHD finger protein 12 isoform 5 [Canis lupus familiaris]	sp|Q5SPL2|PHF12_MOUSE	52.4	8e-08	PHD finger protein 12 OS=Mus musculus GN=Phf12 PE=2 SV=1	--	--	--	--	--	--	--	--	--	--	-	-	-
Unigene0001160	318	10	0.6444	gi|55771211|dbj|BAD72127.1|	57.4	4e-08	reverse transcriptase [Anguilla japonica]	--	--	--	--	--	--	--	--	--	--	--	--	--	--	-	-	-
Unigene0001161	220	11	1.0246	--	--	--	--	--	--	--	--	--	--	--	--	--	--	--	--	--	--	-	-	-
Unigene0001162	463	26	1.1507	gi|326919210|ref|XP_003205875.1|	313	9e-96	PREDICTED: protein furry homolog-like [Meleagris gallopavo]	sp|O94915|FRYL_HUMAN	303	2e-93	Protein furry homolog-like OS=Homo sapiens GN=FRYL PE=1 SV=2	--	--	--	--	--	--	--	--	--	--	-	-	-
Unigene0001163	608	38	1.2807	gi|1165123|emb|CAA56702.1|	416	2e-146	component C5 of proteasome [Mus musculus]	sp|O09061|PSB1_MOUSE	416	3e-147	Proteasome subunit beta type-1 OS=Mus musculus GN=Psmb1 PE=1 SV=1	SPAC22F8.06	198	1e-62	COG0638	20S proteasome, alpha and beta subunits	K02732	6e-147	416	mmu:19170	20S proteasome subunit beta 6 [EC:3.4.25.1]	-	-	-
Unigene0001164	540	31	1.1764	--	--	--	--	--	--	--	--	--	--	--	--	--	--	--	--	--	--	-	-	-
Unigene0001165	204	5	0.5022	--	--	--	--	--	--	--	--	--	--	--	--	--	--	--	--	--	--	-	-	-
Unigene0001166	1619	204	2.582	gi|530605943|ref|XP_005294691.1|	484	3e-165	PREDICTED: SAM domain-containing protein SAMSN-1 isoform X1 [Chrysemys picta bellii]	sp|Q9NSI8|SAMN1_HUMAN	413	9e-139	SAM domain-containing protein SAMSN-1 OS=Homo sapiens GN=SAMSN1 PE=1 SV=1	--	--	--	--	--	--	--	--	--	--	-	-	-
Unigene0001167	380	11	0.5932	gi|390369102|ref|XP_001184017.2|	68.2	1e-11	PREDICTED: H(+)/Cl(-) exchange transporter 7-like, partial [Strongylocentrotus purpuratus]	--	--	--	--	--	--	--	--	--	--	--	--	--	--	-	-	-
Unigene0001168	483	19	0.8061	gi|529440197|ref|XP_005239842.1|	229	3e-70	PREDICTED: proto-oncogene tyrosine-protein kinase LCK-like [Falco peregrinus]	sp|P42683|LCK_CHICK	222	1e-68	Proto-oncogene tyrosine-protein kinase LCK OS=Gallus gallus GN=LCK PE=2 SV=2	--	--	--	--	--	K05856	8e-68	221	mmu:16818	lymphocyte-specific protein tyrosine kinase [EC:2.7.10.2]	-	-	-
Unigene0001169	225	7	0.6375	gi|281212642|gb|EFA86802.1|	104	1e-24	glycine dehydrogenase [Polysphondylium pallidum PN500]	sp|O80988|GCSP1_ARATH	150	8e-42	Glycine dehydrogenase [decarboxylating] 1, mitochondrial OS=Arabidopsis thaliana GN=GDCSP PE=1 SV=1	all4607_2	97.4	2e-24	COG1003	Glycine cleavage system protein P (pyridoxal-binding), C-terminal domain	K00281	4e-23	97.8	hmg:100209748	glycine dehydrogenase [EC:1.4.4.2]	-	-	-
Unigene0001170	1274	92	1.4798	gi|512863431|ref|XP_002934587.2|	62.4	6e-08	PREDICTED: A-kinase anchor protein 17B-like [Xenopus (Silurana) tropicalis]	--	--	--	--	--	--	--	--	--	--	--	--	--	--	-	-	-
Unigene0001171	758	158	4.2714	--	--	--	--	--	--	--	--	--	--	--	--	--	--	--	--	--	--	-	-	-
Unigene0001172	229	11	0.9843	--	--	--	--	--	--	--	--	--	--	--	--	--	--	--	--	--	--	-	-	-
Unigene0001173	235	6	0.5232	--	--	--	--	--	--	--	--	--	--	--	--	--	--	--	--	--	--	-	-	-
Unigene0001174	300	41	2.8005	gi|465996757|gb|EMP40102.1|	65.5	1e-11	Netrin-G1 [Chelonia mydas]	--	--	--	--	--	--	--	--	--	--	--	--	--	--	-	-	-
Unigene0001175	213	3	0.2886	--	--	--	--	--	--	--	--	--	--	--	--	--	--	--	--	--	--	-	-	-
Unigene0001176	752	93	2.5342	gi|327287312|ref|XP_003228373.1|	296	3e-93	PREDICTED: uromodulin-like [Anolis carolinensis]	sp|Q5R5C1|UROM_PONAB	276	2e-86	Uromodulin OS=Pongo abelii GN=UMOD PE=2 SV=1	--	--	--	--	--	--	--	--	--	--	-	-	-
Unigene0001177	227	4	0.3611	--	--	--	--	--	--	--	--	--	--	--	--	--	--	--	--	--	--	-	-	-
Unigene0001178	207	12	1.1879	gi|157820673|ref|NP_001100124.1|	94.7	4e-24	protein transport protein Sec61 subunit beta [Rattus norvegicus]	sp|Q5RB31|SC61B_PONAB	93.2	1e-24	Protein transport protein Sec61 subunit beta OS=Pongo abelii GN=SEC61B PE=3 SV=3	--	--	--	--	--	K09481	8e-25	94.7	rno:298068	protein transport protein SEC61 subunit beta	-	-	-
Unigene0001179	281	17	1.2397	gi|402578741|gb|EJW72694.1|	171	6e-53	actin-2, partial [Wuchereria bancrofti]	sp|P10982|ACT1_ABSGL	166	3e-52	Actin-1 (Fragment) OS=Absidia glauca GN=ACT1 PE=3 SV=1	YFL039c	170	8e-52	COG5277	Actin and related proteins	K05692	3e-52	174	ame:406122	actin beta/gamma 1	-	-	-
Unigene0001180	217	12	1.1332	--	--	--	--	--	--	--	--	--	--	--	--	--	--	--	--	--	--	-	-	-
Unigene0001181	249	11	0.9053	gi|395514172|ref|XP_003761293.1|	119	2e-29	PREDICTED: adenomatous polyposis coli protein-like [Sarcophilus harrisii]	sp|P70039|APC_XENLA	112	2e-28	Adenomatous polyposis coli homolog OS=Xenopus laevis GN=apc PE=2 SV=2	--	--	--	--	--	K02085	1e-28	114	xtr:779466	adenomatosis polyposis coli protein	-	-	-
Unigene0001182	1379	621	9.228	gi|499002589|ref|XP_004555267.1|	206	8e-56	PREDICTED: micronuclear linker histone polyprotein-like isoform X5 [Maylandia zebra]	sp|O95236|APOL3_HUMAN	91.7	1e-18	Apolipoprotein L3 OS=Homo sapiens GN=APOL3 PE=2 SV=3	--	--	--	--	--	K14480	2e-52	186	dre:560340	apolipoprotein L	-	-	-
Unigene0001183	230	9	0.8019	gi|530649388|ref|XP_005311204.1|	80.1	4e-16	PREDICTED: pericentrin [Chrysemys picta bellii]	--	--	--	--	--	--	--	--	--	--	--	--	--	--	-	-	-
Unigene0001184	378	27	1.4637	gi|16758644|ref|NP_446252.1|	171	3e-53	thioredoxin [Rattus norvegicus]	sp|P11232|THIO_RAT	171	3e-54	Thioredoxin OS=Rattus norvegicus GN=Txn PE=1 SV=2	SPAC7D4.07c	90.5	3e-23	COG0526	Thiol-disulfide isomerase and thioredoxins	K03671	6e-54	171	rno:116484	thioredoxin 1	-	-	-
Unigene0001185	224	5	0.4574	--	--	--	--	--	--	--	--	--	--	--	--	--	--	--	--	--	--	-	-	-
Unigene0001186	541	35	1.3257	gi|521033461|gb|EPQ15246.1|	87.8	6e-19	CD83 antigen [Myotis brandtii]	sp|Q01151|CD83_HUMAN	85.5	3e-19	CD83 antigen OS=Homo sapiens GN=CD83 PE=1 SV=1	--	--	--	--	--	K06510	7e-19	85.5	ptr:462446	CD83 antigen	-	-	-
Unigene0001187	336	14	0.8538	gi|45383071|ref|NP_989885.1|	186	1e-57	WAP four-disulfide core domain protein 1 precursor [Gallus gallus]	sp|Q8JG33|WFDC1_CHICK	186	9e-59	WAP four-disulfide core domain protein 1 OS=Gallus gallus GN=WFDC1 PE=2 SV=1	--	--	--	--	--	--	--	--	--	--	-	-	-
Unigene0001188	1917	280	2.9931	gi|529432253|ref|XP_005235922.1|	983	0	PREDICTED: band 3 anion transport protein [Falco peregrinus]	sp|P15575|B3AT_CHICK	842	0	Band 3 anion transport protein OS=Gallus gallus GN=SLC4A1 PE=2 SV=1	--	--	--	--	--	K06573	0	727	gga:396532	solute carrier family 4 (anion exchanger), member 1	-	-	-
Unigene0001189	2661	337	2.5952	--	--	--	--	--	--	--	--	--	--	--	--	--	--	--	--	--	--	-	-	-
Unigene0001190	2718	2887	21.7659	gi|348552748|ref|XP_003462189.1|	129	1e-30	PREDICTED: emerin isoform X1 [Cavia porcellus]	sp|O08579|EMD_MOUSE	113	5e-26	Emerin OS=Mus musculus GN=Emd PE=1 SV=1	--	--	--	--	--	K12569	7e-30	125	aml:100483911	emerin	-	-	-
Unigene0001191	246	11	0.9163	--	--	--	--	--	--	--	--	--	--	--	--	--	--	--	--	--	--	-	-	-
Unigene0001192	384	20	1.0673	--	--	--	--	--	--	--	--	--	--	--	--	--	--	--	--	--	--	-	-	-
Unigene0001193	208	6	0.5911	gi|348537288|ref|XP_003456127.1|	102	2e-24	PREDICTED: rho-related BTB domain-containing protein 2-like [Oreochromis niloticus]	sp|Q9DAK3|RHBT1_MOUSE	70.9	3e-14	Rho-related BTB domain-containing protein 1 OS=Mus musculus GN=Rhobtb1 PE=1 SV=2	--	--	--	--	--	K07868	2e-23	98.2	dre:553415	Rho-related BTB domain-containing protein 1/2	-	-	-
Unigene0001194	1744	919	10.7981	gi|54792127|ref|NP_599191.1|	1061	0	ATP synthase subunit beta, mitochondrial precursor [Rattus norvegicus]	sp|P10719|ATPB_RAT	1061	0	ATP synthase subunit beta, mitochondrial OS=Rattus norvegicus GN=Atp5b PE=1 SV=2	SPAC222.12c	750	0	COG0055	F0F1-type ATP synthase, beta subunit	K02133	0	1061	rno:171374	F-type H+-transporting ATPase subunit beta [EC:3.6.3.14]	-	-	-
Unigene0001195	289	10	0.7091	--	--	--	--	--	--	--	--	--	--	--	--	--	--	--	--	--	--	-	-	-
Unigene0001196	232	6	0.53	--	--	--	--	sp|Q9FGY1|BXL1_ARATH	94.7	2e-22	Beta-D-xylosidase 1 OS=Arabidopsis thaliana GN=BXL1 PE=1 SV=1	XF0845	46.2	3e-06	COG1472	Beta-glucosidase-related glycosidases	--	--	--	--	--	-	-	-
Unigene0001197	233	7	0.6156	gi|530599091|ref|XP_005293045.1|	101	9e-25	PREDICTED: mitochondrial ubiquitin ligase activator of NFKB 1 isoform X1 [Chrysemys picta bellii]	sp|Q969V5|MUL1_HUMAN	83.2	3e-19	Mitochondrial ubiquitin ligase activator of NFKB 1 OS=Homo sapiens GN=MUL1 PE=1 SV=1	--	--	--	--	--	--	--	--	--	--	-	-	-
Unigene0001198	281	21	1.5314	--	--	--	--	sp|Q949U1|C79F1_ARATH	177	2e-52	Dihomomethionine N-hydroxylase OS=Arabidopsis thaliana GN=CYP79F1 PE=1 SV=1	--	--	--	--	--	--	--	--	--	--	-	-	-
Unigene0001199	376	19	1.0355	gi|4378025|gb|AAD19348.1|	58.2	4e-08	reverse transcriptase-like protein [Takifugu rubripes]	--	--	--	--	--	--	--	--	--	--	--	--	--	--	-	-	-
Unigene0001200	262	19	1.486	--	--	--	--	--	--	--	--	--	--	--	--	--	--	--	--	--	--	-	-	-
Unigene0001201	620	419	13.8485	--	--	--	--	--	--	--	--	--	--	--	--	--	--	--	--	--	--	-	-	-
Unigene0001202	219	5	0.4678	gi|350585167|ref|XP_003481894.1|	57.4	2e-08	PREDICTED: LOW QUALITY PROTEIN: zinc finger protein 345-like [Sus scrofa]	sp|Q3SYV7|ZN345_BOVIN	57	2e-09	Zinc finger protein 345 OS=Bos taurus GN=ZNF345 PE=2 SV=1	--	--	--	--	--	K09228	6e-09	56.2	bta:100124497	KRAB domain-containing zinc finger protein	-	-	-
Unigene0001203	580	424	14.9802	gi|499012071|ref|XP_004557634.1|	229	4e-74	PREDICTED: PHD finger-like domain-containing protein 5A-like [Maylandia zebra]	sp|P83871|PHF5A_RAT	223	4e-73	PHD finger-like domain-containing protein 5A OS=Rattus norvegicus GN=Phf5a PE=2 SV=1	--	--	--	--	--	K12834	8e-73	223	dre:286774	PHD finger-like domain-containing protein 5A	-	-	-
Unigene0001204	311	13	0.8566	gi|395507610|ref|XP_003758116.1|	154	1e-43	PREDICTED: early growth response protein 3 [Sarcophilus harrisii]	sp|P43301|EGR3_RAT	149	5e-43	Early growth response protein 3 OS=Rattus norvegicus GN=Egr3 PE=2 SV=1	--	--	--	--	--	K12497	5e-43	151	ssc:100516296	early growth response protein 3	-	-	-
Unigene0001205	4320	973	4.6154	gi|512887667|ref|XP_004920618.1|	54.7	2e-10	PREDICTED: uncharacterized protein LOC101735159 [Xenopus (Silurana) tropicalis]	--	--	--	--	--	--	--	--	--	--	--	--	--	--	-	-	-
Unigene0001206	397	41	2.1163	--	--	--	--	--	--	--	--	--	--	--	--	--	--	--	--	--	--	-	-	-
Unigene0001207	1723	435	5.1735	gi|530598600|ref|XP_005292811.1|	588	0	PREDICTED: MORN repeat-containing protein 1 isoform X1 [Chrysemys picta bellii]	sp|Q5T089|MORN1_HUMAN	457	8e-154	MORN repeat-containing protein 1 OS=Homo sapiens GN=MORN1 PE=2 SV=2	slr1485	118	2e-28	COG4642	Uncharacterized protein conserved in bacteria	--	--	--	--	--	-	-	-
Unigene0001208	218	6	0.564	--	--	--	--	--	--	--	--	--	--	--	--	--	--	--	--	--	--	-	-	-
Unigene0001209	532	75	2.8889	--	--	--	--	--	--	--	--	--	--	--	--	--	--	--	--	--	--	-	-	-
Unigene0001210	261	9	0.7066	--	--	--	--	--	--	--	--	--	--	--	--	--	--	--	--	--	--	-	-	-
Unigene0001211	325	14	0.8827	gi|46241321|tpg|DAA01767.2|	81.6	2e-16	TPA_exp: polyprotein [Lytechinus variegatus]	--	--	--	--	--	--	--	--	--	--	--	--	--	--	-	-	-
Unigene0001212	252	6	0.4879	--	--	--	--	--	--	--	--	--	--	--	--	--	--	--	--	--	--	-	-	-
Unigene0001213	281	12	0.8751	--	--	--	--	--	--	--	--	--	--	--	--	--	--	--	--	--	--	-	-	-
Unigene0001214	208	8	0.7881	--	--	--	--	--	--	--	--	--	--	--	--	--	--	--	--	--	--	-	-	-
Unigene0001215	218	4	0.376	--	--	--	--	--	--	--	--	--	--	--	--	--	--	--	--	--	--	-	-	-
Unigene0001216	206	5	0.4974	--	--	--	--	--	--	--	--	--	--	--	--	--	--	--	--	--	--	-	-	-
Unigene0001217	270	10	0.759	gi|521030049|gb|EPQ11836.1|	174	1e-50	T-lymphoma invasion and metastasis-inducing protein 2 [Myotis brandtii]	sp|Q6ZPF3|TIAM2_MOUSE	177	4e-51	T-lymphoma invasion and metastasis-inducing protein 2 OS=Mus musculus GN=Tiam2 PE=1 SV=2	--	--	--	--	--	K05731	1e-50	177	mmu:24001	T-cell lymphoma invasion and metastasis	-	-	-
Unigene0001218	214	13	1.2448	--	--	--	--	--	--	--	--	--	--	--	--	--	--	--	--	--	--	-	-	-
Unigene0001219	677	38	1.1502	--	--	--	--	--	--	--	--	--	--	--	--	--	--	--	--	--	--	-	-	-
Unigene0001220	230	9	0.8019	--	--	--	--	--	--	--	--	--	--	--	--	--	--	--	--	--	--	-	-	-
Unigene0001221	553	107	3.9649	--	--	--	--	--	--	--	--	--	--	--	--	--	--	--	--	--	--	-	-	-
Unigene0001222	293	14	0.9791	--	--	--	--	--	--	--	--	--	--	--	--	--	--	--	--	--	--	-	-	-
Unigene0001223	277	57	4.2167	gi|126308275|ref|XP_001367563.1|	72.8	9e-14	PREDICTED: protein FAM117A-like [Monodelphis domestica]	sp|Q9C073|F117A_HUMAN	66.6	1e-12	Protein FAM117A OS=Homo sapiens GN=FAM117A PE=1 SV=1	--	--	--	--	--	--	--	--	--	--	-	-	-
Unigene0001224	430	29	1.382	gi|56605726|ref|NP_001008325.1|	286	3e-91	eukaryotic translation initiation factor 4B [Rattus norvegicus]	sp|P23588|IF4B_HUMAN	261	5e-83	Eukaryotic translation initiation factor 4B OS=Homo sapiens GN=EIF4B PE=1 SV=2	--	--	--	--	--	K03258	5e-92	286	rno:300253	translation initiation factor 4B	-	-	-
Unigene0001225	398	47	2.4199	gi|147904398|ref|NP_001088408.1|	177	3e-55	V-type proton ATPase subunit G 3 [Xenopus laevis]	sp|Q5XGW0|VATG3_XENLA	177	3e-56	V-type proton ATPase subunit G 3 OS=Xenopus laevis GN=atp6v1g3 PE=3 SV=1	--	--	--	--	--	K02152	7e-56	177	xla:495264	V-type H+-transporting ATPase subunit G [EC:3.6.3.14]	-	-	-
Unigene0001226	481	57	2.4283	--	--	--	--	--	--	--	--	--	--	--	--	--	--	--	--	--	--	-	-	-
Unigene0001227	2200	643	5.9892	gi|530596092|ref|XP_005291596.1|	594	0	PREDICTED: synaptotagmin-like protein 3 [Chrysemys picta bellii]	sp|Q99N48|SYTL3_MOUSE	524	8e-176	Synaptotagmin-like protein 3 OS=Mus musculus GN=Sytl3 PE=1 SV=2	--	--	--	--	--	--	--	--	--	--	-	-	-
Unigene0001228	393	25	1.3035	--	--	--	--	--	--	--	--	--	--	--	--	--	--	--	--	--	--	-	-	-
Unigene0001229	213	11	1.0583	--	--	--	--	--	--	--	--	--	--	--	--	--	--	--	--	--	--	-	-	-
Unigene0001230	2108	337	3.276	gi|530646078|ref|XP_005309685.1|	357	2e-115	PREDICTED: cytochrome b561-like [Chrysemys picta bellii]	sp|Q95245|CY561_PIG	338	2e-109	Cytochrome b561 OS=Sus scrofa GN=CYB561 PE=2 SV=1	--	--	--	--	--	K08360	6e-110	341	bta:317663	cytochrome b-561	-	-	-
Unigene0001231	255	10	0.8036	gi|512823407|ref|XP_004912121.1|	172	5e-48	PREDICTED: sacsin [Xenopus (Silurana) tropicalis]	sp|Q9NZJ4|SACS_HUMAN	168	1e-47	Sacsin OS=Homo sapiens GN=SACS PE=1 SV=2	--	--	--	--	--	--	--	--	--	--	-	-	-
Unigene0001232	277	7	0.5178	gi|524993949|ref|XP_005044799.1|	63.9	2e-10	PREDICTED: acrosin-like [Ficedula albicollis]	--	--	--	--	--	--	--	--	--	--	--	--	--	--	-	-	-
Unigene0001233	521	116	4.5625	--	--	--	--	--	--	--	--	--	--	--	--	--	--	--	--	--	--	-	-	-
Unigene0001234	391	21	1.1006	--	--	--	--	--	--	--	--	--	--	--	--	--	--	--	--	--	--	-	-	-
Unigene0001235	659	48	1.4926	gi|326912503|ref|XP_003202589.1|	391	2e-133	PREDICTED: ras association domain-containing protein 8-like [Meleagris gallopavo]	sp|Q8NHQ8|RASF8_HUMAN	389	2e-133	Ras association domain-containing protein 8 OS=Homo sapiens GN=RASSF8 PE=1 SV=2	--	--	--	--	--	K09856	9e-134	390	gga:418210	Ras association domain-containing protein 8	-	-	-
Unigene0001236	940	71	1.5478	--	--	--	--	--	--	--	--	--	--	--	--	--	--	--	--	--	--	-	-	-
Unigene0001237	1022	2288	45.8758	--	--	--	--	--	--	--	--	--	--	--	--	--	--	--	--	--	--	-	-	-
Unigene0001238	1822	891	10.0209	gi|512840882|ref|XP_004914459.1|	532	1e-169	PREDICTED: eukaryotic translation initiation factor 4 gamma 1 isoform X6 [Xenopus (Silurana) tropicalis]	sp|Q04637|IF4G1_HUMAN	446	2e-138	Eukaryotic translation initiation factor 4 gamma 1 OS=Homo sapiens GN=EIF4G1 PE=1 SV=4	--	--	--	--	--	K03260	2e-170	534	xtr:100380114	translation initiation factor 4G	-	-	-
Unigene0001239	228	6	0.5393	gi|530564628|ref|XP_005278891.1|	92	2e-20	PREDICTED: phosphatidylinositol 4,5-bisphosphate 5-phosphatase A [Chrysemys picta bellii]	sp|Q15735|PI5PA_HUMAN	64.7	6e-12	Phosphatidylinositol 4,5-bisphosphate 5-phosphatase A OS=Homo sapiens GN=INPP5J PE=2 SV=3	--	--	--	--	--	K01106	8e-18	82.4	oaa:100075999	inositol-1,4,5-trisphosphate 5-phosphatase [EC:3.1.3.56]	-	-	-
Unigene0001240	280	14	1.0246	--	--	--	--	--	--	--	--	--	--	--	--	--	--	--	--	--	--	-	-	-
Unigene0001241	230	9	0.8019	--	--	--	--	--	--	--	--	--	--	--	--	--	--	--	--	--	--	-	-	-
Unigene0001242	342	25	1.4979	--	--	--	--	--	--	--	--	--	--	--	--	--	--	--	--	--	--	-	-	-
Unigene0001243	250	16	1.3115	gi|338727253|ref|XP_001917048.2|	176	4e-53	PREDICTED: ras-related protein Rab-11B-like [Equus caballus]	sp|P62494|RB11A_RAT	135	2e-39	Ras-related protein Rab-11A OS=Rattus norvegicus GN=Rab11a PE=1 SV=3	SPAC18G6.03	111	1e-30	COG1100	GTPase SAR1 and related small G proteins	K07905	2e-53	176	ptr:743711	Ras-related protein Rab-11B	-	-	-
Unigene0001244	2462	497	4.1366	--	--	--	--	--	--	--	--	--	--	--	--	--	--	--	--	--	--	-	-	-
Unigene0001245	1841	178	1.9813	gi|512809585|ref|XP_004876514.1|	532	5e-179	PREDICTED: GRAM domain-containing protein 1C isoform X1 [Heterocephalus glaber]	sp|Q8IYS0|GRM1C_HUMAN	511	6e-172	GRAM domain-containing protein 1C OS=Homo sapiens GN=GRAMD1C PE=2 SV=2	--	--	--	--	--	--	--	--	--	--	-	-	-
Unigene0001246	299	13	0.8909	gi|465983156|gb|EMP36265.1|	133	2e-35	DNA replication factor Cdt1, partial [Chelonia mydas]	sp|Q9I9A7|CDT1_XENLA	117	2e-30	DNA replication factor Cdt1 OS=Xenopus laevis GN=cdt1 PE=1 SV=2	--	--	--	--	--	K10727	4e-32	123	oaa:100081385	chromatin licensing and DNA replication factor 1	-	-	-
Unigene0001247	231	6	0.5323	--	--	--	--	--	--	--	--	--	--	--	--	--	--	--	--	--	--	-	-	-
Unigene0001248	2846	547	3.9385	gi|345327572|ref|XP_001513117.2|	1642	0	PREDICTED: sorting nexin-14 [Ornithorhynchus anatinus]	sp|Q9Y5W7|SNX14_HUMAN	1635	0	Sorting nexin-14 OS=Homo sapiens GN=SNX14 PE=1 SV=3	--	--	--	--	--	--	--	--	--	--	-	-	-
Unigene0001249	289	11	0.78	--	--	--	--	--	--	--	--	--	--	--	--	--	--	--	--	--	--	-	-	-
Unigene0001250	232	8	0.7066	gi|113931328|ref|NP_001039111.1|	89	9e-20	novel protein containing four WD domain, G-beta repeats [Xenopus (Silurana) tropicalis]	--	--	--	--	--	--	--	--	--	--	--	--	--	--	-	-	-
Unigene0001251	239	10	0.8574	gi|4416084|gb|AAD20223.1|	162	2e-50	IgE autoantigen [Homo sapiens]	sp|Q9Z315|SNUT1_MOUSE	166	5e-48	U4/U6.U5 tri-snRNP-associated protein 1 OS=Mus musculus GN=Sart1 PE=2 SV=1	--	--	--	--	--	K11984	1e-49	164	pon:100449314	U4/U6.U5 tri-snRNP-associated protein 1	GO:0045065//cytotoxic T cell differentiation;GO:0035556//intracellular signal transduction;GO:0022402//cell cycle process;GO:0000398//mRNA splicing, via spliceosome	GO:0003723//RNA binding	GO:0005681//spliceosomal complex;GO:0016604//nuclear body;GO:0044444//cytoplasmic part
Unigene0001252	202	7	0.7101	gi|465976953|gb|EMP34555.1|	66.6	1e-11	Myomegalin [Chelonia mydas]	--	--	--	--	--	--	--	--	--	--	--	--	--	--	-	-	-
Unigene0001253	209	242	23.7273	--	--	--	--	--	--	--	--	--	--	--	--	--	--	--	--	--	--	-	-	-
Unigene0001254	353	33	1.9157	--	--	--	--	--	--	--	--	--	--	--	--	--	--	--	--	--	--	-	-	-
Unigene0001255	207	5	0.495	--	--	--	--	--	--	--	--	--	--	--	--	--	--	--	--	--	--	-	-	-
Unigene0001256	263	7	0.5454	gi|432108584|gb|ELK33293.1|	168	1e-46	Multidrug resistance-associated protein 1 [Myotis davidii]	sp|Q8HXQ5|MRP1_BOVIN	165	7e-47	Multidrug resistance-associated protein 1 OS=Bos taurus GN=ABCC1 PE=2 SV=1	YDR135c	118	7e-31	COG1132	ABC-type multidrug transport system, ATPase and permease components	K05665	6e-47	166	ssc:733619	ATP-binding cassette, subfamily C (CFTR/MRP), member 1	GO:0009154//purine ribonucleotide catabolic process;GO:0051234//establishment of localization	GO:0017111//nucleoside-triphosphatase activity;GO:0032550;GO:0015405	GO:0031224//intrinsic component of membrane
Unigene0001257	238	9	0.7749	--	--	--	--	--	--	--	--	--	--	--	--	--	--	--	--	--	--	-	-	-
Unigene0001258	272	11	0.8287	--	--	--	--	--	--	--	--	--	--	--	--	--	--	--	--	--	--	-	-	-
Unigene0001259	424	72	3.4797	--	--	--	--	--	--	--	--	--	--	--	--	--	--	--	--	--	--	-	-	-
Unigene0001260	249	14	1.1521	gi|530584376|ref|XP_005285996.1|	61.6	1e-09	PREDICTED: LOW QUALITY PROTEIN: leucine-rich repeat-containing protein 9-like [Chrysemys picta bellii]	sp|Q6ZRR7|LRRC9_HUMAN	52.4	1e-07	Leucine-rich repeat-containing protein 9 OS=Homo sapiens GN=LRRC9 PE=2 SV=2	--	--	--	--	--	--	--	--	--	--	-	-	-
Unigene0001261	1258	198	3.2253	gi|530641524|ref|XP_005307493.1|	236	2e-69	PREDICTED: E3 ubiquitin-protein ligase TRIM39-like [Chrysemys picta bellii]	sp|P14373|TRI27_HUMAN	201	6e-57	Zinc finger protein RFP OS=Homo sapiens GN=TRIM27 PE=1 SV=1	--	--	--	--	--	K12015	6e-68	231	oaa:100078514	tripartite motif-containing protein 39	-	-	-
Unigene0001262	371	39	2.1541	--	--	--	--	--	--	--	--	--	--	--	--	--	--	--	--	--	--	-	-	-
Unigene0001263	240	16	1.3661	gi|149045285|gb|EDL98371.1|	159	6e-49	ubiquinol-cytochrome c reductase, Rieske iron-sulfur polypeptide 1, isoform CRA_a [Rattus norvegicus]	sp|P20788|UCRI_RAT	159	4e-48	Cytochrome b-c1 complex subunit Rieske, mitochondrial OS=Rattus norvegicus GN=Uqcrfs1 PE=1 SV=2	--	--	--	--	--	K00411	8e-48	159	rno:291103	ubiquinol-cytochrome c reductase iron-sulfur subunit [EC:1.10.2.2]	GO:0015992//proton transport	GO:0043169//cation binding;GO:0016491//oxidoreductase activity;GO:0051536//iron-sulfur cluster binding;GO:0015078//hydrogen ion transmembrane transporter activity	GO:0019866//organelle inner membrane;GO:0043231//intracellular membrane-bounded organelle;GO:0044425//membrane part
Unigene0001264	252	11	0.8945	gi|465951046|gb|EMP24065.1|	170	3e-47	Myosin-IXb [Chelonia mydas]	sp|Q9Z1N3|MYO9A_RAT	154	8e-43	Unconventional myosin-IXa OS=Rattus norvegicus GN=Myo9a PE=1 SV=1	SPAC4A8.05c	88.6	1e-20	COG5022	Myosin heavy chain	K10360	2e-47	168	gga:420135	myosin IX	GO:0007165//signal transduction	GO:0043169//cation binding;GO:0017111//nucleoside-triphosphatase activity;GO:0032550	GO:0015629//actin cytoskeleton
Unigene0001265	1648	12549	156.038	gi|530642640|ref|XP_005308022.1|	440	4e-148	PREDICTED: RNA-binding protein 4B isoform X1 [Chrysemys picta bellii]	sp|Q9BDY9|RBM4_RABIT	411	4e-138	RNA-binding protein 4 OS=Oryctolagus cuniculus GN=RBM4 PE=2 SV=1	SPAC16.02c	55.1	2e-07	COG0724	RNA-binding proteins (RRM domain)	K13187	7e-139	414	cfa:476008	RNA-binding protein 4	GO:0017148//negative regulation of translation;GO:0006913//nucleocytoplasmic transport;GO:0002190//cap-independent translational initiation;GO:0009648//photoperiodism;GO:0042221//response to chemical;GO:0000165//MAPK cascade;GO:0035195//gene silencing by miRNA;GO:0042692//muscle cell differentiation;GO:0000380//alternative mRNA splicing, via spliceosome;GO:0007623//circadian rhythm	GO:0097157//pre-mRNA intronic binding;GO:0003729//mRNA binding	GO:0035770//ribonucleoprotein granule;GO:0016604//nuclear body
Unigene0001266	382	20	1.0729	--	--	--	--	--	--	--	--	--	--	--	--	--	--	--	--	--	--	-	-	-
Unigene0001267	391	18	0.9434	gi|344244199|gb|EGW00303.1|	161	7e-47	Vomeronasal type-2 receptor 26 [Cricetulus griseus]	sp|Q6TAC4|V2R26_MOUSE	137	9e-37	Vomeronasal type-2 receptor 26 OS=Mus musculus GN=Vmn2r26 PE=2 SV=2	--	--	--	--	--	--	--	--	--	--	GO:0007165//signal transduction	GO:0004871//signal transducer activity	GO:0016020//membrane
Unigene0001268	278	10	0.7371	--	--	--	--	--	--	--	--	--	--	--	--	--	--	--	--	--	--	-	-	-
Unigene0001269	350	16	0.9368	gi|82654218|ref|NP_001032425.1|	238	1e-76	aminoacyl tRNA synthase complex-interacting multifunctional protein 2 [Rattus norvegicus]	sp|Q32PX2|AIMP2_RAT	238	1e-77	Aminoacyl tRNA synthase complex-interacting multifunctional protein 2 OS=Rattus norvegicus GN=Aimp2 PE=2 SV=1	--	--	--	--	--	--	--	--	--	--	GO:0006412//translation;GO:0012501//programmed cell death;GO:0060487//lung epithelial cell differentiation;GO:0016567//protein ubiquitination;GO:0008283//cell proliferation	GO:0005488//binding;GO:0016876//ligase activity, forming aminoacyl-tRNA and related compounds	GO:0043231//intracellular membrane-bounded organelle;GO:0044444//cytoplasmic part
Unigene0001270	238	14	1.2054	gi|348507264|ref|XP_003441176.1|	89.7	3e-19	PREDICTED: dystonin-like [Oreochromis niloticus]	sp|Q91ZU6|DYST_MOUSE	70.1	1e-13	Dystonin OS=Mus musculus GN=Dst PE=1 SV=1	--	--	--	--	--	K10382	2e-15	75.9	oaa:100073893	dystonin	-	-	-
Unigene0001271	204	7	0.7031	gi|327282171|ref|XP_003225817.1|	57.8	8e-10	PREDICTED: FYVE and coiled-coil domain-containing protein 1-like [Anolis carolinensis]	--	--	--	--	--	--	--	--	--	K11853	3e-09	57.8	xtr:100490033	ubiquitin carboxyl-terminal hydrolase 34 [EC:3.1.2.15]	-	-	-
Unigene0001272	334	20	1.2271	gi|470527604|ref|XP_004357186.1|	130	1e-34	glutamine synthetase [Acanthamoeba castellanii str. Neff]	sp|P14656|GLN11_ORYSJ	212	3e-67	Glutamine synthetase cytosolic isozyme 1-1 OS=Oryza sativa subsp. japonica GN=GLN1-1 PE=1 SV=1	YPR035w	106	1e-27	COG0174	Glutamine synthetase	K01915	2e-26	105	dpe:Dper_GL14860	glutamine synthetase [EC:6.3.1.2]	GO:0006807//nitrogen compound metabolic process	GO:0016874//ligase activity;GO:0036094//small molecule binding;GO:0097159//organic cyclic compound binding	-
Unigene0001273	258	8	0.6354	--	--	--	--	--	--	--	--	--	--	--	--	--	--	--	--	--	--	-	-	-
Unigene0001274	804	83	2.1154	--	--	--	--	--	--	--	--	--	--	--	--	--	--	--	--	--	--	-	-	-
Unigene0001275	478	101	4.3298	gi|410930422|ref|XP_003978597.1|	208	1e-65	PREDICTED: cysteine string protein-like [Takifugu rubripes]	sp|P56101|CSP_TORCA	175	5e-54	Cysteine string protein OS=Torpedo californica PE=1 SV=1	NMB0059	89.4	7e-21	COG0484	DnaJ-class molecular chaperone with C-terminal Zn finger domain	K09525	2e-65	206	dre:393371	DnaJ homolog subfamily C member 5	-	-	-
Unigene0001276	285	13	0.9347	gi|2706875|dbj|BAA24032.1|	162	1e-44	NCAM-180 [Cynops pyrrhogaster]	sp|P31836|NCAM1_BOVIN	134	3e-36	Neural cell adhesion molecule 1 OS=Bos taurus GN=NCAM1 PE=1 SV=1	--	--	--	--	--	K06491	5e-36	134	cfa:479435	neural cell adhesion molecule	GO:0043062//extracellular structure organization;GO:0022610;GO:0019221//cytokine-mediated signaling pathway;GO:0007409//axonogenesis	GO:0005515//protein binding	GO:0031224//intrinsic component of membrane;GO:0044431//Golgi apparatus part;GO:0005886//plasma membrane
Unigene0001277	236	5	0.4341	--	--	--	--	--	--	--	--	--	--	--	--	--	--	--	--	--	--	-	-	-
Unigene0001278	759	69	1.8629	gi|466001506|gb|EMP41525.1|	462	1e-149	Serine/threonine-protein kinase mTOR [Chelonia mydas]	sp|P42345|MTOR_HUMAN	452	4e-144	Serine/threonine-protein kinase mTOR OS=Homo sapiens GN=MTOR PE=1 SV=1	SPBC30D10.10c	214	1e-61	COG5032	Phosphatidylinositol kinase and protein kinases of the PI-3 kinase family	K07203	8e-146	458	tgu:100219695	FKBP12-rapamycin complex-associated protein	GO:0003006//developmental process involved in reproduction;GO:0008610//lipid biosynthetic process;GO:0031667//response to nutrient levels;GO:0001666//response to hypoxia;GO:0001934//positive regulation of protein phosphorylation;GO:0010830//regulation of myotube differentiation;GO:0042992//negative regulation of transcription factor import into nucleus;GO:0006383//transcription from RNA polymeras…	GO:0004672//protein kinase activity;GO:0001016//RNA polymerase III regulatory region DNA binding;GO:0001025;GO:0032550;GO:0043021//ribonucleoprotein complex binding	GO:0005764//lysosome;GO:0016604//nuclear body
Unigene0001279	804	43	1.096	gi|348540261|ref|XP_003457606.1|	59.3	1e-07	PREDICTED: hypothetical protein LOC100707133 [Oreochromis niloticus]	--	--	--	--	--	--	--	--	--	--	--	--	--	--	-	-	-
Unigene0001280	265	9	0.6959	--	--	--	--	--	--	--	--	--	--	--	--	--	--	--	--	--	--	-	-	-
Unigene0001281	211	5	0.4856	--	--	--	--	--	--	--	--	--	--	--	--	--	--	--	--	--	--	-	-	-
Unigene0001282	2493	6141	50.4773	gi|512838115|ref|XP_004914095.1|	734	0	PREDICTED: glutamine synthetase isoform X2 [Xenopus (Silurana) tropicalis]	sp|Q8HZM5|GLNA_CANFA	709	0	Glutamine synthetase OS=Canis familiaris GN=GLUL PE=1 SV=3	YPR035w	418	1e-137	COG0174	Glutamine synthetase	K01915	0	732	xla:380593	glutamine synthetase [EC:6.3.1.2]	GO:0006541//glutamine metabolic process;GO:0009746	GO:0032550;GO:0016211;GO:0005515//protein binding;GO:0016831//carboxy-lyase activity	GO:0043231//intracellular membrane-bounded organelle
Unigene0001283	533	27	1.038	--	--	--	--	--	--	--	--	--	--	--	--	--	--	--	--	--	--	-	-	-
Unigene0001284	464	27	1.1924	gi|465957043|gb|EMP27233.1|	60.8	7e-09	Exocyst complex component 3-like protein 2 [Chelonia mydas]	--	--	--	--	--	--	--	--	--	--	--	--	--	--	-	-	-
Unigene0001285	1451	1515	21.3956	--	--	--	--	--	--	--	--	--	--	--	--	--	--	--	--	--	--	-	-	-
Unigene0001286	237	10	0.8646	--	--	--	--	--	--	--	--	--	--	--	--	--	--	--	--	--	--	-	-	-
Unigene0001287	554	30	1.1097	gi|444709358|gb|ELW50379.1|	215	1e-61	Nuclear factor of activated T-cells 5 [Tupaia chinensis]	sp|Q9WV30|NFAT5_MOUSE	206	8e-60	Nuclear factor of activated T-cells 5 OS=Mus musculus GN=Nfat5 PE=2 SV=1	--	--	--	--	--	K04446	2e-61	213	cfa:489734	nuclear factor of activated T-cells, cytoplasmic, calcineurin-dependent	GO:0033173//calcineurin-NFAT signaling cascade;GO:0006366//transcription from RNA polymerase II promoter	GO:0003676//nucleic acid binding;GO:0001071//nucleic acid binding transcription factor activity	GO:0043231//intracellular membrane-bounded organelle
Unigene0001288	996	174	3.5799	--	--	--	--	--	--	--	--	--	--	--	--	--	--	--	--	--	--	-	-	-
Unigene0001289	313	21	1.3748	gi|327285506|ref|XP_003227474.1|	179	2e-51	PREDICTED: metal transporter CNNM3-like [Anolis carolinensis]	sp|Q8NE01|CNNM3_HUMAN	154	1e-43	Metal transporter CNNM3 OS=Homo sapiens GN=CNNM3 PE=1 SV=1	--	--	--	--	--	--	--	--	--	--	-	GO:0017076//purine nucleotide binding	-
Unigene0001290	392	21	1.0978	gi|512817914|ref|XP_002932181.2|	53.5	5e-07	PREDICTED: LINE-1 type transposase domain-containing protein 1-like [Xenopus (Silurana) tropicalis]	--	--	--	--	--	--	--	--	--	--	--	--	--	--	-	-	-
Unigene0001291	333	12	0.7384	gi|358334306|dbj|GAA52732.1|	213	2e-66	heat shock cognate 71 kDa protein [Clonorchis sinensis]	sp|Q9I8F9|HSP71_ORYLA	189	3e-56	Heat shock 70 kDa protein 1 OS=Oryzias latipes PE=3 SV=1	SPAC13G7.02c	183	1e-54	COG0443	Molecular chaperone	K03283	2e-57	194	nve:NEMVE_v1g195315	heat shock 70kDa protein 1/8	GO:0050896//response to stimulus	GO:0032550	-
Unigene0001292	948	417	9.0138	--	--	--	--	--	--	--	--	--	--	--	--	--	--	--	--	--	--	-	-	-
Unigene0001293	897	132	3.0155	--	--	--	--	--	--	--	--	--	--	--	--	--	--	--	--	--	--	-	-	-
Unigene0001294	1261	220	3.5751	--	--	--	--	--	--	--	--	--	--	--	--	--	--	--	--	--	--	-	-	-
Unigene0001295	849	62	1.4965	gi|348518636|ref|XP_003446837.1|	172	3e-45	PREDICTED: signal-induced proliferation-associated 1-like protein 2-like [Oreochromis niloticus]	sp|Q9P2F8|SI1L2_HUMAN	133	1e-32	Signal-induced proliferation-associated 1-like protein 2 OS=Homo sapiens GN=SIPA1L2 PE=1 SV=2	--	--	--	--	--	--	--	--	--	--	-	-	-
Unigene0001296	1477	130	1.8036	gi|530652004|ref|XP_005312345.1|	218	2e-59	PREDICTED: NACHT, LRR and PYD domains-containing protein 12-like [Chrysemys picta bellii]	sp|P59046|NAL12_HUMAN	185	9e-49	NACHT, LRR and PYD domains-containing protein 12 OS=Homo sapiens GN=NLRP12 PE=1 SV=2	--	--	--	--	--	--	--	--	--	--	-	-	-
Unigene0001297	229	7	0.6264	--	--	--	--	--	--	--	--	--	--	--	--	--	--	--	--	--	--	-	-	-
Unigene0001298	400	57	2.9201	--	--	--	--	--	--	--	--	--	--	--	--	--	--	--	--	--	--	-	-	-
Unigene0001299	224	4	0.3659	--	--	--	--	--	--	--	--	--	--	--	--	--	--	--	--	--	--	-	-	-
Unigene0001300	763	56	1.504	--	--	--	--	--	--	--	--	--	--	--	--	--	--	--	--	--	--	-	-	-
Unigene0001301	426	26	1.2507	gi|449266555|gb|EMC77601.1|	221	4e-66	Rhophilin-2, partial [Columba livia]	sp|Q6DJJ6|RHN2A_XENLA	197	3e-58	Rhophilin-2-A OS=Xenopus laevis GN=rhpn2-a PE=2 SV=1	--	--	--	--	--	--	--	--	--	--	GO:0007154//cell communication	-	-
Unigene0001302	616	33	1.0978	gi|530578078|ref|XP_005282976.1|	167	3e-44	PREDICTED: nucleosome-remodeling factor subunit BPTF isoform X3 [Chrysemys picta bellii]	sp|Q12830|BPTF_HUMAN	149	5e-39	Nucleosome-remodeling factor subunit BPTF OS=Homo sapiens GN=BPTF PE=1 SV=3	--	--	--	--	--	K11728	1e-39	151	bta:532986	nucleosome-remodeling factor subunit BPTF	-	-	-
Unigene0001303	209	5	0.4902	gi|472377030|ref|XP_004407948.1|	139	7e-40	PREDICTED: upstream stimulatory factor 1 isoform 4 [Odobenus rosmarus divergens]	sp|O02818|USF1_RABIT	137	2e-39	Upstream stimulatory factor 1 OS=Oryctolagus cuniculus GN=USF1 PE=2 SV=1	--	--	--	--	--	K09106	6e-39	137	pon:100172177	upstream stimulatory factor	GO:0033500//carbohydrate homeostasis;GO:0032868//response to insulin;GO:0000430//regulation of transcription from RNA polymerase II promoter by glucose;GO:0019318//hexose metabolic process;GO:0009416//response to light stimulus;GO:0019083//viral transcription;GO:0030194//positive regulation of blood coagulation	GO:0000981//sequence-specific DNA binding RNA polymerase II transcription factor activity;GO:0046983//protein dimerization activity;GO:0043566//structure-specific DNA binding;GO:0008134//transcription factor binding;GO:0019900//kinase binding	GO:0043231//intracellular membrane-bounded organelle;GO:0043234//protein complex
Unigene0001304	232	9	0.7949	--	--	--	--	--	--	--	--	--	--	--	--	--	--	--	--	--	--	-	-	-
Unigene0001305	219	5	0.4678	--	--	--	--	--	--	--	--	--	--	--	--	--	--	--	--	--	--	-	-	-
Unigene0001306	986	84	1.7457	gi|34783691|gb|AAH57238.1|	287	4e-92	NOL1/NOP2/Sun domain family, member 3 [Homo sapiens]	sp|Q9CZ57|NSUN4_MOUSE	133	6e-34	5-methylcytosine rRNA methyltransferase NSUN4 OS=Mus musculus GN=Nsun4 PE=2 SV=1	Cj0636	99.4	3e-23	COG0144	tRNA and rRNA cytosine-C5-methylases	--	--	--	--	--	GO:0008152//metabolic process	GO:0003676//nucleic acid binding;GO:0016741	-
Unigene0001307	1402	360	5.2618	gi|28839044|gb|AAH47883.1|	800	0	SEC31A protein [Homo sapiens]	sp|Q5R4F4|SC31A_PONAB	805	0	Protein transport protein Sec31A OS=Pongo abelii GN=SEC31A PE=2 SV=1	SPAC144.13c	55.5	1e-07	COG2319	FOG: WD40 repeat	K14005	0	805	pon:100173999	protein transport protein SEC31	GO:0006461//protein complex assembly;GO:0016482//cytoplasmic transport;GO:0006487//protein N-linked glycosylation;GO:0010038//response to metal ion;GO:0045184//establishment of protein localization;GO:0002478;GO:0030968//endoplasmic reticulum unfolded protein response	GO:0005515//protein binding	GO:0030117//membrane coat;GO:0012507//ER to Golgi transport vesicle membrane;GO:0044431//Golgi apparatus part;GO:0042175//nuclear outer membrane-endoplasmic reticulum membrane network
Unigene0001308	204	9	0.904	--	--	--	--	--	--	--	--	--	--	--	--	--	--	--	--	--	--	-	-	-
Unigene0001309	1466	311	4.3472	gi|326927309|ref|XP_003209835.1|	394	2e-132	PREDICTED: pleckstrin homology domain-containing family F member 1-like [Meleagris gallopavo]	sp|Q68FU1|PKHF1_RAT	347	5e-115	Pleckstrin homology domain-containing family F member 1 OS=Rattus norvegicus GN=Plekhf1 PE=2 SV=1	--	--	--	--	--	--	--	--	--	--	GO:0006996//organelle organization;GO:0007009//plasma membrane organization;GO:0006914//autophagy	GO:0043169//cation binding	GO:0000323//lytic vacuole
Unigene0001310	246	9	0.7497	--	--	--	--	--	--	--	--	--	--	--	--	--	--	--	--	--	--	-	-	-
Unigene0001311	457	31	1.39	gi|512826635|ref|XP_002942698.2|	82	7e-16	PREDICTED: zinc finger CCCH-type antiviral protein 1-like [Xenopus (Silurana) tropicalis]	sp|Q8K3Y6|ZCCHV_RAT	59.3	2e-09	Zinc finger CCCH-type antiviral protein 1 OS=Rattus norvegicus GN=Zc3hav1 PE=1 SV=1	--	--	--	--	--	--	--	--	--	--	-	-	-
Unigene0001312	588	57	1.9864	--	--	--	--	--	--	--	--	--	--	--	--	--	--	--	--	--	--	-	-	-
Unigene0001313	204	10	1.0045	--	--	--	--	--	--	--	--	--	--	--	--	--	--	--	--	--	--	-	-	-
Unigene0001314	931	86	1.8929	--	--	--	--	--	--	--	--	--	--	--	--	--	--	--	--	--	--	-	-	-
Unigene0001315	1098	158	2.9487	gi|514729992|ref|XP_005016017.1|	464	2e-160	PREDICTED: arf-GAP with dual PH domain-containing protein 1-like isoform X1 [Anas platyrhynchos]	sp|O75689|ADAP1_HUMAN	425	4e-146	Arf-GAP with dual PH domain-containing protein 1 OS=Homo sapiens GN=ADAP1 PE=1 SV=2	--	--	--	--	--	--	--	--	--	--	GO:0043087//regulation of GTPase activity;GO:0007166//cell surface receptor signaling pathway;GO:0032012//regulation of ARF protein signal transduction	GO:0046914//transition metal ion binding;GO:0005083//small GTPase regulator activity;GO:0004888//transmembrane signaling receptor activity	GO:0031224//intrinsic component of membrane;GO:0044424
Unigene0001316	283	9	0.6517	--	--	--	--	--	--	--	--	--	--	--	--	--	--	--	--	--	--	-	-	-
Unigene0001317	1823	260	2.9226	gi|300218775|gb|ADJ80991.1|	152	8e-47	CR1-3 [Lycodichthys dearborni]	sp|P11369|POL2_MOUSE	52.8	9e-06	Retrovirus-related Pol polyprotein LINE-1 OS=Mus musculus GN=Pol PE=1 SV=2	--	--	--	--	--	--	--	--	--	--	-	-	-
Unigene0001318	203	5	0.5047	--	--	--	--	--	--	--	--	--	--	--	--	--	--	--	--	--	--	-	-	-
Unigene0001319	278	10	0.7371	gi|118404656|ref|NP_001072883.1|	174	7e-49	5-oxoprolinase (ATP-hydrolysing) [Xenopus (Silurana) tropicalis]	sp|O14841|OPLA_HUMAN	135	3e-36	5-oxoprolinase OS=Homo sapiens GN=OPLAH PE=1 SV=3	SPAC11D3.14c_2	134	1e-37	COG0146	N-methylhydantoinase B/acetone carboxylase, alpha subunit	K01469	1e-49	174	xtr:780345	5-oxoprolinase (ATP-hydrolysing) [EC:3.5.2.9]	-	GO:0003824//catalytic activity	-
Unigene0001320	217	6	0.5666	gi|483512869|gb|EOB01158.1|	101	9e-24	Protein transport protein Sec24B, partial [Anas platyrhynchos]	sp|O95487|SC24B_HUMAN	97.4	3e-23	Protein transport protein Sec24B OS=Homo sapiens GN=SEC24B PE=1 SV=2	SPAC22F8.08	50.4	7e-08	COG5028	Vesicle coat complex COPII, subunit SEC24/subunit SFB2/subunit SFB3	K14007	3e-24	100	gga:422523	protein transport protein SEC24	GO:0016482//cytoplasmic transport;GO:0015031//protein transport	GO:0046914//transition metal ion binding	GO:0012507//ER to Golgi transport vesicle membrane
Unigene0001321	389	162	8.5338	gi|62087540|dbj|BAD92217.1|	226	6e-72	ribosomal protein L5 variant [Homo sapiens]	sp|Q95276|RL5_PIG	212	8e-70	60S ribosomal protein L5 (Fragment) OS=Sus scrofa GN=RPL5 PE=2 SV=3	YPL131w	152	3e-45	COG0256	Ribosomal protein L18	K02932	5e-69	217	rno:81763	large subunit ribosomal protein L5e	GO:0010467//gene expression	GO:0019843//rRNA binding;GO:0005198//structural molecule activity	GO:0030529//ribonucleoprotein complex;GO:0031981//nuclear lumen
Unigene0001322	254	8	0.6454	gi|512817711|ref|XP_002932148.2|	118	2e-29	PREDICTED: scavenger receptor class F member 2-like [Xenopus (Silurana) tropicalis]	--	--	--	--	--	--	--	--	--	--	--	--	--	--	-	-	-
Unigene0001323	1211	234	3.9596	--	--	--	--	--	--	--	--	--	--	--	--	--	--	--	--	--	--	-	-	-
Unigene0001324	215	4	0.3812	--	--	--	--	--	--	--	--	--	--	--	--	--	--	--	--	--	--	-	-	-
Unigene0001325	910	58	1.3061	gi|530643081|ref|XP_005308235.1|	362	6e-111	PREDICTED: A-kinase anchor protein 11 isoform X2 [Chrysemys picta bellii]	sp|Q9UKA4|AKA11_HUMAN	240	3e-69	A-kinase anchor protein 11 OS=Homo sapiens GN=AKAP11 PE=1 SV=1	--	--	--	--	--	--	--	--	--	--	-	-	-
Unigene0001326	335	17	1.0399	--	--	--	--	--	--	--	--	--	--	--	--	--	--	--	--	--	--	-	-	-
Unigene0001327	218	9	0.846	--	--	--	--	--	--	--	--	--	--	--	--	--	--	--	--	--	--	-	-	-
Unigene0001328	571	63	2.2609	--	--	--	--	--	--	--	--	--	--	--	--	--	--	--	--	--	--	-	-	-
Unigene0001329	1273	345	5.5535	--	--	--	--	--	--	--	--	--	--	--	--	--	--	--	--	--	--	-	-	-
Unigene0001330	844	961	23.3324	--	--	--	--	--	--	--	--	--	--	--	--	--	--	--	--	--	--	-	-	-
Unigene0001331	257	12	0.9568	gi|532102013|ref|XP_005336621.1|	85.9	7e-19	PREDICTED: prostacyclin receptor [Ictidomys tridecemlineatus]	sp|P43253|PI2R_RAT	83.6	7e-19	Prostacyclin receptor OS=Rattus norvegicus GN=Ptgir PE=2 SV=1	--	--	--	--	--	K04263	2e-18	83.6	rno:292661	prostacyclin receptor	GO:0019933//cAMP-mediated signaling;GO:0009968//negative regulation of signal transduction;GO:0008285//negative regulation of cell proliferation;GO:0006171//cAMP biosynthetic process;GO:0007188//adenylate cyclase-modulating G-protein coupled receptor signaling pathway;GO:0002237//response to molecule of bacterial origin	GO:0004888//transmembrane signaling receptor activity	GO:0031224//intrinsic component of membrane;GO:0044444//cytoplasmic part
Unigene0001332	1448	495	7.0051	--	--	--	--	--	--	--	--	--	--	--	--	--	--	--	--	--	--	-	-	-
Unigene0001333	4540	1333	6.0166	gi|530586065|ref|XP_005286802.1|	1374	0	PREDICTED: exostosin-2 isoform X2 [Chrysemys picta bellii]	sp|Q93063|EXT2_HUMAN	1346	0	Exostosin-2 OS=Homo sapiens GN=EXT2 PE=1 SV=1	--	--	--	--	--	K02367	0	1363	tgu:100231605	glucuronyl/N-acetylglucosaminyl transferase EXT2 [EC:2.4.1.224 2.4.1.225]	GO:0030166//proteoglycan biosynthetic process;GO:0006023	GO:0016757//transferase activity, transferring glycosyl groups	GO:0005789//endoplasmic reticulum membrane;GO:0031224//intrinsic component of membrane
Unigene0001334	1570	370	4.8293	gi|115443554|ref|YP_778573.1|	630	0	elongation factor Tu [Bigelowiella natans]	sp|P17745|EFTU_ARATH	976	0	Elongation factor Tu, chloroplastic OS=Arabidopsis thaliana GN=TUFA PE=1 SV=1	all4337	628	0	COG0050	GTPases - translation elongation factors	K02358	1e-161	475	hmg:100202023	elongation factor Tu	GO:0006412//translation;GO:0009154//purine ribonucleotide catabolic process	GO:0016772//transferase activity, transferring phosphorus-containing groups;GO:0017111//nucleoside-triphosphatase activity;GO:0032550;GO:0008135//translation factor activity, nucleic acid binding	GO:0009532//plastid stroma
Unigene0001335	211	7	0.6798	--	--	--	--	--	--	--	--	--	--	--	--	--	--	--	--	--	--	-	-	-
Unigene0001336	506	31	1.2554	gi|351711122|gb|EHB14041.1|	57.8	1e-07	Histone-lysine N-methyltransferase MLL4, partial [Heterocephalus glaber]	sp|O08550|MLL4_MOUSE	50.1	2e-06	Histone-lysine N-methyltransferase MLL4 OS=Mus musculus GN=Wbp7 PE=1 SV=3	--	--	--	--	--	K14959	7e-08	56.2	dre:566825	histone-lysine N-methyltransferase MLL4 [EC:2.1.1.43]	-	-	-
Unigene0001337	594	64	2.2079	--	--	--	--	--	--	--	--	--	--	--	--	--	--	--	--	--	--	-	-	-
Unigene0001338	526	34	1.3246	--	--	--	--	--	--	--	--	--	--	--	--	--	--	--	--	--	--	-	-	-
Unigene0001339	210	10	0.9758	--	--	--	--	--	--	--	--	--	--	--	--	--	--	--	--	--	--	-	-	-
Unigene0001340	1865	312	3.4281	gi|224060605|ref|XP_002190347.1|	978	0	PREDICTED: transferrin receptor protein 1 [Taeniopygia guttata]	sp|Q90997|TFR1_CHICK	763	0	Transferrin receptor protein 1 OS=Gallus gallus GN=TFRC PE=2 SV=2	CC2544	50.4	8e-06	COG2234	Predicted aminopeptidases	K06503	0	978	tgu:100219280	transferrin receptor	GO:0016192//vesicle-mediated transport;GO:0002573//myeloid leukocyte differentiation;GO:0046916//cellular transition metal ion homeostasis;GO:0032846;GO:0016485//protein processing	GO:0003723//RNA binding;GO:0005515//protein binding;GO:0016787//hydrolase activity	GO:0031988//membrane-bounded vesicle;GO:0043231//intracellular membrane-bounded organelle;GO:0031224//intrinsic component of membrane;GO:0044444//cytoplasmic part;GO:0012505//endomembrane system;GO:0005886//plasma membrane
Unigene0001341	410	15	0.7497	gi|530604153|ref|XP_005293817.1|	108	3e-26	PREDICTED: G protein-activated inward rectifier potassium channel 3 isoform X2 [Chrysemys picta bellii]	sp|Q92806|IRK9_HUMAN	63.2	4e-11	G protein-activated inward rectifier potassium channel 3 OS=Homo sapiens GN=KCNJ9 PE=2 SV=2	--	--	--	--	--	K05002	1e-12	68.9	mdo:100029817	potassium inwardly-rectifying channel subfamily J member 9	GO:0034220//ion transmembrane transport;GO:0030001//metal ion transport	GO:0005242//inward rectifier potassium channel activity	GO:0031224//intrinsic component of membrane
Unigene0001342	416	19	0.9359	--	--	--	--	--	--	--	--	--	--	--	--	--	--	--	--	--	--	-	-	-
Unigene0001343	997	615	12.6403	gi|478524605|ref|XP_004436498.1|	309	9e-103	PREDICTED: 1,2-dihydroxy-3-keto-5-methylthiopentene dioxygenase [Ceratotherium simum simum]	sp|F7FKV1|MTND_MONDO	306	7e-103	1,2-dihydroxy-3-keto-5-methylthiopentene dioxygenase OS=Monodelphis domestica GN=ADI1 PE=3 SV=1	YMR009w	134	8e-37	COG1791	Uncharacterized conserved protein, contains double-stranded beta-helix domain	K08967	2e-102	306	mdo:100030804	1,2-dihydroxy-3-keto-5-methylthiopentene dioxygenase [EC:1.13.11.53 1.13.11.54]	GO:0006576//cellular biogenic amine metabolic process;GO:0071267	GO:0046914//transition metal ion binding;GO:0016702//oxidoreductase activity, acting on single donors with incorporation of molecular oxygen, incorporation of two atoms of oxygen	GO:0043231//intracellular membrane-bounded organelle;GO:0044444//cytoplasmic part;GO:0016020//membrane
Unigene0001344	645	57	1.8109	--	--	--	--	--	--	--	--	--	--	--	--	--	--	--	--	--	--	-	-	-
Unigene0001345	275	14	1.0432	--	--	--	--	--	--	--	--	--	--	--	--	--	--	--	--	--	--	-	-	-
Unigene0001346	238	16	1.3776	--	--	--	--	--	--	--	--	--	--	--	--	--	--	--	--	--	--	-	-	-
Unigene0001347	3979	1601	8.2451	gi|488546418|ref|XP_004464727.1|	976	0	PREDICTED: paxillin isoform 5 [Dasypus novemcinctus]	sp|P49024|PAXI_CHICK	949	0	Paxillin OS=Gallus gallus GN=PXN PE=1 SV=1	--	--	--	--	--	K05760	0	964	tgu:100220858	paxillin	GO:0003012//muscle system process;GO:0000302//response to reactive oxygen species;GO:0034329//cell junction assembly;GO:0006468//protein phosphorylation;GO:0031589//cell-substrate adhesion;GO:0009966//regulation of signal transduction	GO:0046914//transition metal ion binding;GO:0008092//cytoskeletal protein binding	GO:0016020//membrane;GO:0015630//microtubule cytoskeleton;GO:0005737//cytoplasm;GO:0031252//cell leading edge;GO:0005924//cell-substrate adherens junction
Unigene0001348	1171	549	9.6071	gi|514463761|ref|XP_005004361.1|	230	9e-68	PREDICTED: zinc finger protein 436 [Cavia porcellus]	sp|Q9C0F3|ZN436_HUMAN	229	2e-68	Zinc finger protein 436 OS=Homo sapiens GN=ZNF436 PE=2 SV=2	ECU03g0790	71.2	8e-14	COG5048	FOG: Zn-finger	K09228	3e-68	230	ptr:469221	KRAB domain-containing zinc finger protein	-	-	-
Unigene0001349	206	6	0.5968	--	--	--	--	--	--	--	--	--	--	--	--	--	--	--	--	--	--	-	-	-
Unigene0001350	249	15	1.2344	--	--	--	--	--	--	--	--	--	--	--	--	--	--	--	--	--	--	-	-	-
Unigene0001351	366	51	2.8554	--	--	--	--	--	--	--	--	--	--	--	--	--	--	--	--	--	--	-	-	-
Unigene0001352	360	17	0.9677	--	--	--	--	--	--	--	--	--	--	--	--	--	--	--	--	--	--	-	-	-
Unigene0001353	323	10	0.6344	gi|157821751|ref|NP_001102128.1|	209	3e-61	E3 ubiquitin-protein ligase Topors [Rattus norvegicus]	sp|Q80Z37|TOPRS_MOUSE	144	3e-39	E3 ubiquitin-protein ligase Topors OS=Mus musculus GN=Topors PE=1 SV=1	--	--	--	--	--	K10631	6e-62	209	rno:362501	E3 ubiquitin-protein ligase Topors [EC:6.3.2.19]	-	GO:0003824//catalytic activity;GO:0046914//transition metal ion binding	-
Unigene0001354	225	7	0.6375	--	--	--	--	--	--	--	--	--	--	--	--	--	--	--	--	--	--	-	-	-
Unigene0001355	243	32	2.6985	--	--	--	--	--	--	--	--	--	--	--	--	--	--	--	--	--	--	-	-	-
Unigene0001356	222	9	0.8307	gi|395543777|ref|XP_003773789.1|	56.6	3e-08	PREDICTED: cyclic AMP-responsive element-binding protein 3-like protein 1 [Sarcophilus harrisii]	--	--	--	--	--	--	--	--	--	K09048	1e-08	55.8	mdo:100015046	cAMP response element-binding protein 3	-	-	-
Unigene0001357	293	8	0.5595	gi|514729833|ref|XP_005015978.1|	170	4e-48	PREDICTED: WD repeat and FYVE domain-containing protein 3-like isoform X2 [Anas platyrhynchos]	sp|Q8IZQ1|WDFY3_HUMAN	168	2e-47	WD repeat and FYVE domain-containing protein 3 OS=Homo sapiens GN=WDFY3 PE=1 SV=2	--	--	--	--	--	--	--	--	--	--	-	GO:0035091//phosphatidylinositol binding;GO:0043169//cation binding;GO:0035250//UDP-galactosyltransferase activity	GO:0005773//vacuole;GO:0012505//endomembrane system;GO:0044425//membrane part
Unigene0001358	273	13	0.9758	--	--	--	--	--	--	--	--	--	--	--	--	--	--	--	--	--	--	-	-	-
Unigene0001359	511	28	1.1228	--	--	--	--	--	--	--	--	--	--	--	--	--	--	--	--	--	--	-	-	-
Unigene0001360	207	8	0.792	gi|530584007|ref|XP_005285820.1|	115	2e-28	PREDICTED: ankyrin repeat domain-containing protein 26-like [Chrysemys picta bellii]	sp|Q9UPS8|ANR26_HUMAN	75.1	1e-15	Ankyrin repeat domain-containing protein 26 OS=Homo sapiens GN=ANKRD26 PE=1 SV=3	--	--	--	--	--	--	--	--	--	--	-	-	-
Unigene0001361	261	7	0.5496	--	--	--	--	--	--	--	--	--	--	--	--	--	--	--	--	--	--	-	-	-
Unigene0001362	1341	358	5.4706	gi|530620295|ref|XP_005299819.1|	282	2e-85	PREDICTED: interleukin-10 receptor subunit alpha [Chrysemys picta bellii]	sp|Q61727|I10R1_MOUSE	154	9e-40	Interleukin-10 receptor subunit alpha OS=Mus musculus GN=Il10ra PE=2 SV=1	--	--	--	--	--	K05134	2e-69	236	xtr:100145248	interleukin 10 receptor alpha	-	-	-
Unigene0001363	1006	105	2.1388	--	--	--	--	--	--	--	--	--	--	--	--	--	--	--	--	--	--	-	-	-
Unigene0001364	219	5	0.4678	gi|525007064|ref|XP_005051196.1|	77.8	2e-15	PREDICTED: mucin-19-like isoform X2 [Ficedula albicollis]	--	--	--	--	--	--	--	--	--	--	--	--	--	--	-	-	-
Unigene0001365	1506	166	2.2587	gi|512877467|ref|XP_002941340.2|	152	9e-37	PREDICTED: mucin-17-like [Xenopus (Silurana) tropicalis]	sp|Q9H195|MUC3B_HUMAN	108	2e-23	Mucin-3B (Fragment) OS=Homo sapiens GN=MUC3B PE=2 SV=1	--	--	--	--	--	--	--	--	--	--	GO:0044267//cellular protein metabolic process	-	-
Unigene0001366	396	16	0.8279	gi|530565400|ref|XP_005279257.1|	197	7e-61	PREDICTED: protein YIF1B-A-like [Chrysemys picta bellii]	sp|Q4FZQ0|YF1BB_XENLA	189	2e-58	Protein YIF1B-B OS=Xenopus laevis GN=yif1b-b PE=2 SV=1	SPBC25H2.06c	91.7	3e-22	COG5197	Predicted membrane protein	--	--	--	--	--	-	-	GO:0031224//intrinsic component of membrane
Unigene0001367	335	26	1.5904	gi|170819724|gb|ACB38666.1|	54.7	3e-07	reverse transcriptase [Daphnia pulex]	--	--	--	--	--	--	--	--	--	--	--	--	--	--	-	-	-
Unigene0001368	201	13	1.3253	--	--	--	--	--	--	--	--	--	--	--	--	--	--	--	--	--	--	-	-	-
Unigene0001369	303	41	2.7728	--	--	--	--	--	--	--	--	--	--	--	--	--	--	--	--	--	--	-	-	-
Unigene0001370	562	45	1.6408	--	--	--	--	--	--	--	--	--	--	--	--	--	--	--	--	--	--	-	-	-
Unigene0001371	2363	1052	9.1229	gi|440910503|gb|ELR60297.1|	774	0	Speckle-type POZ protein, partial [Bos grunniens mutus]	sp|Q6P8B3|SPOP_XENTR	769	0	Speckle-type POZ protein OS=Xenopus tropicalis GN=spop PE=2 SV=1	--	--	--	--	--	K10523	0	769	xtr:394599	speckle-type POZ protein	GO:0006511//ubiquitin-dependent protein catabolic process;GO:0032446//protein modification by small protein conjugation	GO:0044389	GO:0031461//cullin-RING ubiquitin ligase complex;GO:0016604//nuclear body
Unigene0001372	671	52	1.588	--	--	--	--	--	--	--	--	--	--	--	--	--	--	--	--	--	--	-	-	-
Unigene0001373	215	7	0.6672	--	--	--	--	--	--	--	--	--	--	--	--	--	--	--	--	--	--	-	-	-
Unigene0001374	312	12	0.7881	--	--	--	--	--	--	--	--	--	--	--	--	--	--	--	--	--	--	-	-	-
Unigene0001375	202	6	0.6087	--	--	--	--	--	--	--	--	--	--	--	--	--	--	--	--	--	--	-	-	-
Unigene0001376	205	7	0.6997	--	--	--	--	--	--	--	--	--	--	--	--	--	--	--	--	--	--	-	-	-
Unigene0001377	313	8	0.5238	--	--	--	--	--	--	--	--	--	--	--	--	--	--	--	--	--	--	-	-	-
Unigene0001378	218	17	1.598	--	--	--	--	--	--	--	--	--	--	--	--	--	--	--	--	--	--	-	-	-
Unigene0001379	209	8	0.7844	--	--	--	--	--	--	--	--	--	--	--	--	--	--	--	--	--	--	-	-	-
Unigene0001380	686	59	1.7624	--	--	--	--	--	--	--	--	--	--	--	--	--	--	--	--	--	--	-	-	-
Unigene0001381	209	2	0.1961	--	--	--	--	--	--	--	--	--	--	--	--	--	--	--	--	--	--	-	-	-
Unigene0001382	225	7	0.6375	--	--	--	--	--	--	--	--	--	--	--	--	--	--	--	--	--	--	-	-	-
Unigene0001383	1053	87	1.693	gi|147899489|ref|NP_001084250.1|	663	0	roundabout, axon guidance receptor, homolog 1 precursor [Xenopus laevis]	sp|O89026|ROBO1_MOUSE	649	0	Roundabout homolog 1 OS=Mus musculus GN=Robo1 PE=1 SV=1	--	--	--	--	--	K06753	0	663	xla:399392	roundabout, axon guidance receptor 1	GO:0001960//negative regulation of cytokine-mediated signaling pathway;GO:0033598//mammary gland epithelial cell proliferation;GO:0060560//developmental growth involved in morphogenesis;GO:0021827;GO:0016198//axon choice point recognition;GO:0002040//sprouting angiogenesis;GO:0006915//apoptotic process;GO:0050919//negative chemotaxis	GO:0046983//protein dimerization activity;GO:0019904//protein domain specific binding;GO:0004888//transmembrane signaling receptor activity	GO:0032589//neuron projection membrane;GO:0044424;GO:0016021//integral component of membrane
Unigene0001384	362	13	0.7359	--	--	--	--	--	--	--	--	--	--	--	--	--	--	--	--	--	--	-	-	-
Unigene0001385	290	12	0.8479	gi|196259970|ref|NP_001124514.1|	116	4e-29	glycoprotein (transmembrane) nmb precursor [Xenopus (Silurana) tropicalis]	sp|Q6P7C7|GPNMB_RAT	97.8	2e-23	Transmembrane glycoprotein NMB OS=Rattus norvegicus GN=Gpnmb PE=2 SV=1	--	--	--	--	--	--	--	--	--	--	-	GO:0005488//binding	GO:0044464
Unigene0001386	305	16	1.075	--	--	--	--	--	--	--	--	--	--	--	--	--	--	--	--	--	--	-	-	-
Unigene0001387	1572	856	11.1584	gi|426229263|ref|XP_004008710.1|	488	5e-169	PREDICTED: E3 ubiquitin-protein ligase MARCH3 [Ovis aries]	sp|A0JN69|MARH3_BOVIN	487	9e-170	E3 ubiquitin-protein ligase MARCH3 OS=Bos taurus GN=MARCH3 PE=2 SV=1	ECU06g0830	62.4	1e-09	COG5183	Protein involved in mRNA turnover and stability	K10658	2e-169	487	bta:520348	E3 ubiquitin-protein ligase MARCH3 [EC:6.3.2.19]	GO:0016192//vesicle-mediated transport;GO:0032446//protein modification by small protein conjugation	GO:0046914//transition metal ion binding;GO:0003824//catalytic activity	GO:0031224//intrinsic component of membrane;GO:0005769//early endosome;GO:0000323//lytic vacuole;GO:0012506//vesicle membrane
Unigene0001388	257	12	0.9568	--	--	--	--	--	--	--	--	--	--	--	--	--	--	--	--	--	--	-	-	-
Unigene0001389	204	9	0.904	--	--	--	--	--	--	--	--	--	--	--	--	--	--	--	--	--	--	-	-	-
Unigene0001390	3877	87236	461.083	gi|7670050|dbj|BAA94972.1|	1311	0	type I collagen alpha 1 [Xenopus laevis]	sp|Q9YIB4|CO1A1_CYNPY	1306	0	Collagen alpha-1(I) chain OS=Cynops pyrrhogaster GN=COL1A1 PE=2 SV=1	--	--	--	--	--	K06236	0	1232	xla:380515	collagen, type I/II/III/V/XI, alpha	GO:0043200//response to amino acid;GO:0051291//protein heterooligomerization;GO:0031214//biomineral tissue development;GO:0001837//epithelial to mesenchymal transition;GO:0030177//positive regulation of Wnt signaling pathway;GO:0006351//transcription, DNA-templated;GO:0030198//extracellular matrix organization;GO:0009612//response to mechanical stimulus;GO:0001944//vasculature development;GO:0050…	GO:0019838//growth factor binding;GO:0005198//structural molecule activity	GO:0044424;GO:0005583//fibrillar collagen trimer
Unigene0001391	268	6	0.4588	--	--	--	--	--	--	--	--	--	--	--	--	--	--	--	--	--	--	-	-	-
Unigene0001392	521	41	1.6126	--	--	--	--	--	--	--	--	--	--	--	--	--	--	--	--	--	--	-	-	-
Unigene0001393	1637	636	7.9614	gi|58332220|ref|NP_001011262.1|	275	3e-86	voltage-gated hydrogen channel 1 [Xenopus (Silurana) tropicalis]	sp|Q5M8L8|HVCN1_XENTR	275	3e-87	Voltage-gated hydrogen channel 1 OS=Xenopus tropicalis GN=hvcn1 PE=2 SV=1	--	--	--	--	--	--	--	--	--	--	GO:0009268//response to pH;GO:0034220//ion transmembrane transport;GO:0010043//response to zinc ion;GO:0006818//hydrogen transport	GO:0015252//hydrogen ion channel activity	GO:0016021//integral component of membrane
Unigene0001394	228	8	0.719	--	--	--	--	--	--	--	--	--	--	--	--	--	--	--	--	--	--	-	-	-
Unigene0001395	399	46	2.3625	--	--	--	--	--	--	--	--	--	--	--	--	--	--	--	--	--	--	-	-	-
Unigene0001396	495	35	1.4489	gi|530578519|ref|XP_005283188.1|	127	3e-31	PREDICTED: BAH and coiled-coil domain-containing protein 1 [Chrysemys picta bellii]	sp|Q9P281|BAHC1_HUMAN	99	2e-22	BAH and coiled-coil domain-containing protein 1 OS=Homo sapiens GN=BAHCC1 PE=1 SV=3	--	--	--	--	--	--	--	--	--	--	-	-	-
Unigene0001397	304	13	0.8763	--	--	--	--	--	--	--	--	--	--	--	--	--	--	--	--	--	--	-	-	-
Unigene0001398	217	6	0.5666	--	--	--	--	--	--	--	--	--	--	--	--	--	--	--	--	--	--	-	-	-
Unigene0001399	565	49	1.7772	gi|6753594|ref|NP_034646.1|	373	3e-127	protein CYR61 precursor [Mus musculus]	sp|P18406|CYR61_MOUSE	373	2e-128	Protein CYR61 OS=Mus musculus GN=Cyr61 PE=1 SV=1	--	--	--	--	--	K06829	5e-128	373	mmu:16007	cysteine rich protein 61	GO:0042221//response to chemical;GO:0090154;GO:0010810//regulation of cell-substrate adhesion;GO:0006915//apoptotic process;GO:0008284//positive regulation of cell proliferation;GO:0043062//extracellular structure organization;GO:0043408//regulation of MAPK cascade;GO:0016049//cell growth;GO:0051094//positive regulation of developmental process;GO:0016477//cell migration;GO:0001934//positive regu…	GO:0005102//receptor binding;GO:0005539//glycosaminoglycan binding;GO:0019838//growth factor binding	-
Unigene0001400	2075	369	3.6441	--	--	--	--	--	--	--	--	--	--	--	--	--	--	--	--	--	--	-	-	-
Unigene0001401	217	18	1.6998	gi|530623595|ref|XP_005301374.1|	60.5	3e-10	PREDICTED: uncharacterized protein LOC101936112 [Chrysemys picta bellii]	--	--	--	--	--	--	--	--	--	--	--	--	--	--	-	-	-
Unigene0001402	318	15	0.9666	gi|72149648|ref|XP_796514.1|	146	1e-42	PREDICTED: 60S ribosomal protein L9-like [Strongylocentrotus purpuratus]	sp|P49209|RL91_ARATH	216	1e-70	60S ribosomal protein L9-1 OS=Arabidopsis thaliana GN=RPL9B PE=2 SV=3	YNL067w	129	1e-37	COG0097	Ribosomal protein L6P/L9E	K02940	2e-43	146	spu:591874	large subunit ribosomal protein L9e	GO:0010467//gene expression	GO:0003723//RNA binding;GO:0005198//structural molecule activity	GO:0030529//ribonucleoprotein complex
Unigene0001403	977	99	2.0764	gi|530609292|ref|XP_005296290.1|	471	6e-160	PREDICTED: dynein intermediate chain 1, axonemal [Chrysemys picta bellii]	sp|Q8C0M8|DNAI1_MOUSE	439	2e-147	Dynein intermediate chain 1, axonemal OS=Mus musculus GN=Dnai1 PE=2 SV=1	--	--	--	--	--	K10409	3e-153	454	xtr:100144946	dynein intermediate chain 1, axonemal	-	GO:0005488//binding	GO:0043234//protein complex;GO:0044430//cytoskeletal part;GO:0015630//microtubule cytoskeleton
Unigene0001404	552	24	0.8909	--	--	--	--	--	--	--	--	--	--	--	--	--	--	--	--	--	--	-	-	-
Unigene0001405	224	8	0.7318	gi|345319475|ref|XP_001513177.2|	75.9	9e-15	PREDICTED: protein fantom [Ornithorhynchus anatinus]	sp|Q8CG73|FTM_MOUSE	60.1	3e-10	Protein fantom OS=Mus musculus GN=Rpgrip1l PE=1 SV=2	--	--	--	--	--	--	--	--	--	--	GO:0007186//G-protein coupled receptor signaling pathway;GO:0035108//limb morphogenesis;GO:0009790//embryo development;GO:0021537//telencephalon development	GO:0031862	GO:0005815//microtubule organizing center;GO:0044441;GO:0030054//cell junction
Unigene0001406	1140	132	2.3727	--	--	--	--	--	--	--	--	--	--	--	--	--	--	--	--	--	--	-	-	-
Unigene0001407	872	338	7.9429	--	--	--	--	--	--	--	--	--	--	--	--	--	--	--	--	--	--	-	-	-
Unigene0001408	214	13	1.2448	--	--	--	--	--	--	--	--	--	--	--	--	--	--	--	--	--	--	-	-	-
Unigene0001409	556	933	34.3863	gi|432871046|ref|XP_004071844.1|	223	7e-72	PREDICTED: DNA-directed RNA polymerases I, II, and III subunit RPABC2-like [Oryzias latipes]	sp|Q5R592|RPAB2_PONAB	201	2e-64	DNA-directed RNA polymerases I, II, and III subunit RPABC2 OS=Pongo abelii GN=POLR2F PE=2 SV=1	YPR187w	133	2e-38	COG1758	DNA-directed RNA polymerase, subunit K/omega	K03014	2e-66	207	xtr:448728	DNA-directed RNA polymerases I, II, and III subunit RPABC2	-	-	-
Unigene0001410	209	12	1.1766	--	--	--	--	--	--	--	--	--	--	--	--	--	--	--	--	--	--	-	-	-
Unigene0001411	209	4	0.3922	gi|529425872|ref|XP_005232772.1|	98.2	1e-22	PREDICTED: inactive phospholipase C-like protein 2-like [Falco peregrinus]	sp|Q9UPR0|PLCL2_HUMAN	80.5	2e-17	Inactive phospholipase C-like protein 2 OS=Homo sapiens GN=PLCL2 PE=1 SV=2	--	--	--	--	--	--	--	--	--	--	GO:0007165//signal transduction;GO:0044238	GO:0060089;GO:0046872//metal ion binding;GO:0004629//phospholipase C activity	-
Unigene0001412	294	12	0.8364	--	--	--	--	--	--	--	--	--	--	--	--	--	--	--	--	--	--	-	-	-
Unigene0001413	217	17	1.6053	gi|327281976|ref|XP_003225721.1|	57.4	2e-08	PREDICTED: receptor-type tyrosine-protein phosphatase mu-like [Anolis carolinensis]	--	--	--	--	--	--	--	--	--	--	--	--	--	--	-	-	-
Unigene0001414	224	6	0.5489	--	--	--	--	--	--	--	--	--	--	--	--	--	--	--	--	--	--	-	-	-
Unigene0001415	2446	871	7.2969	--	--	--	--	--	--	--	--	--	--	--	--	--	--	--	--	--	--	-	-	-
Unigene0001416	888	78	1.8	--	--	--	--	--	--	--	--	--	--	--	--	--	--	--	--	--	--	-	-	-
Unigene0001417	502	35	1.4287	--	--	--	--	--	--	--	--	--	--	--	--	--	--	--	--	--	--	-	-	-
Unigene0001418	367	16	0.8934	--	--	--	--	--	--	--	--	--	--	--	--	--	--	--	--	--	--	-	-	-
Unigene0001419	923	856	19.0043	gi|148680000|gb|EDL11947.1|	590	0	mCG2650 [Mus musculus]	sp|P38983|RSSA_RAT	590	0	40S ribosomal protein SA OS=Rattus norvegicus GN=Rpsa PE=1 SV=3	SPBC685.06	292	1e-96	COG0052	Ribosomal protein S2	K02998	0	590	rno:29236	small subunit ribosomal protein SAe	-	-	-
Unigene0001420	1881	981	10.6871	gi|532082864|ref|XP_005327177.1|	340	4e-109	PREDICTED: oxidative stress-responsive serine-rich protein 1 [Ictidomys tridecemlineatus]	sp|Q9D722|CT111_MOUSE	328	6e-106	Uncharacterized protein C20orf111 homolog OS=Mus musculus PE=2 SV=1	--	--	--	--	--	--	--	--	--	--	-	-	-
Unigene0001421	947	1522	32.9339	gi|532063791|ref|XP_005317765.1|	348	3e-114	PREDICTED: serine/arginine-rich splicing factor 4 isoform X2 [Ictidomys tridecemlineatus]	sp|Q8VE97|SRSF4_MOUSE	345	8e-114	Serine/arginine-rich splicing factor 4 OS=Mus musculus GN=Srsf4 PE=2 SV=1	SPAC16.02c	145	4e-39	COG0724	RNA-binding proteins (RRM domain)	K12893	4e-114	347	mmu:57317	splicing factor, arginine/serine-rich 4/5/6	GO:0000398//mRNA splicing, via spliceosome;GO:0006405//RNA export from nucleus;GO:0006366//transcription from RNA polymerase II promoter	GO:0003723//RNA binding;GO:0036094//small molecule binding	GO:0016604//nuclear body
Unigene0001422	294	18	1.2546	--	--	--	--	--	--	--	--	--	--	--	--	--	--	--	--	--	--	-	-	-
Unigene0001423	462	25	1.1089	--	--	--	--	--	--	--	--	--	--	--	--	--	--	--	--	--	--	-	-	-
Unigene0001424	538	55	2.0949	--	--	--	--	--	--	--	--	--	--	--	--	--	--	--	--	--	--	-	-	-
Unigene0001425	523	28	1.0971	gi|530650504|ref|XP_005311691.1|	214	2e-63	PREDICTED: zinc finger protein 184-like [Chrysemys picta bellii]	sp|Q9Y2H8|ZN510_HUMAN	203	3e-60	Zinc finger protein 510 OS=Homo sapiens GN=ZNF510 PE=2 SV=1	SPAC144.09c	65.5	3e-12	COG5048	FOG: Zn-finger	--	--	--	--	--	-	-	-
Unigene0001426	352	15	0.8732	--	--	--	--	--	--	--	--	--	--	--	--	--	--	--	--	--	--	-	-	-
Unigene0001427	208	7	0.6896	gi|3183977|emb|CAA39515.1|	145	4e-40	protein Htf9C [Mus musculus]	sp|Q8BNV1|TRM2A_MOUSE	142	4e-40	tRNA (uracil-5-)-methyltransferase homolog A OS=Mus musculus GN=Trmt2a PE=2 SV=1	SA1713	63.5	1e-12	COG2265	SAM-dependent methyltransferases related to tRNA (uracil-5-)-methyltransferase	--	--	--	--	--	GO:0010467//gene expression;GO:0009451//RNA modification	GO:0036094//small molecule binding;GO:0008168//methyltransferase activity;GO:0097159//organic cyclic compound binding	-
Unigene0001428	220	5	0.4657	--	--	--	--	--	--	--	--	--	--	--	--	--	--	--	--	--	--	-	-	-
Unigene0001429	236	10	0.8683	--	--	--	--	--	--	--	--	--	--	--	--	--	--	--	--	--	--	-	-	-
Unigene0001430	442	23	1.0663	gi|507714237|ref|XP_004648154.1|	138	1e-35	PREDICTED: chromodomain-helicase-DNA-binding protein 8-like [Octodon degus]	sp|Q9HCK8|CHD8_HUMAN	134	6e-35	Chromodomain-helicase-DNA-binding protein 8 OS=Homo sapiens GN=CHD8 PE=1 SV=5	--	--	--	--	--	K04494	9e-36	137	mdo:100023377	chromodomain helicase DNA binding protein 8 [EC:3.6.4.12]	GO:0006383//transcription from RNA polymerase III promoter;GO:0016055//Wnt signaling pathway;GO:0006366//transcription from RNA polymerase II promoter;GO:0043066//negative regulation of apoptotic process;GO:0006338//chromatin remodeling;GO:0009154//purine ribonucleotide catabolic process	GO:0042393//histone binding;GO:0032550;GO:0003676//nucleic acid binding;GO:0004386//helicase activity;GO:0042623//ATPase activity, coupled	-
Unigene0001431	1775	456	5.2644	--	--	--	--	--	--	--	--	--	--	--	--	--	--	--	--	--	--	-	-	-
Unigene0001432	471	42	1.8273	--	--	--	--	--	--	--	--	--	--	--	--	--	--	--	--	--	--	-	-	-
Unigene0001433	265	7	0.5413	--	--	--	--	--	--	--	--	--	--	--	--	--	--	--	--	--	--	-	-	-
Unigene0001434	554	26	0.9617	--	--	--	--	--	--	--	--	--	--	--	--	--	--	--	--	--	--	-	-	-
Unigene0001435	756	5361	145.312	gi|62901684|gb|AAY18806.1|	212	2e-66	Cu,Zn-superoxide dismutase [Haliotis diversicolor supertexta]	sp|O73872|SODC_DANRE	207	1e-65	Superoxide dismutase [Cu-Zn] OS=Danio rerio GN=sod1 PE=2 SV=1	YJR104c	159	2e-47	COG2032	Cu/Zn superoxide dismutase	K04565	2e-65	207	dre:30553	Cu/Zn superoxide dismutase [EC:1.15.1.1]	GO:0042221//response to chemical;GO:0009987//cellular process;GO:0008152//metabolic process	GO:0016209//antioxidant activity;GO:0003824//catalytic activity	GO:0044424
Unigene0001436	335	22	1.3457	--	--	--	--	--	--	--	--	--	--	--	--	--	--	--	--	--	--	-	-	-
Unigene0001437	385	18	0.9581	--	--	--	--	--	--	--	--	--	--	--	--	--	--	--	--	--	--	-	-	-
Unigene0001438	391	10	0.5241	--	--	--	--	--	--	--	--	--	--	--	--	--	--	--	--	--	--	-	-	-
Unigene0001439	1773	690	7.9748	--	--	--	--	--	--	--	--	--	--	--	--	--	--	--	--	--	--	-	-	-
Unigene0001440	290	14	0.9893	--	--	--	--	--	--	--	--	--	--	--	--	--	--	--	--	--	--	-	-	-
Unigene0001441	491	61	2.5458	gi|392346424|ref|XP_003749541.1|	305	7e-103	PREDICTED: acidic leucine-rich nuclear phosphoprotein 32 family member A-like [Rattus norvegicus]	sp|P49911|AN32A_RAT	304	1e-103	Acidic leucine-rich nuclear phosphoprotein 32 family member A OS=Rattus norvegicus GN=Anp32a PE=2 SV=1	--	--	--	--	--	--	--	--	--	--	GO:0016482//cytoplasmic transport;GO:0006351//transcription, DNA-templated	-	GO:0043231//intracellular membrane-bounded organelle;GO:0044444//cytoplasmic part
Unigene0001442	465	49	2.1593	gi|529421399|ref|XP_005230557.1|	313	1e-105	PREDICTED: E3 ubiquitin-protein ligase MARCH1 [Falco peregrinus]	sp|Q8TCQ1|MARH1_HUMAN	306	6e-104	E3 ubiquitin-protein ligase MARCH1 OS=Homo sapiens GN=MARCH1 PE=1 SV=1	--	--	--	--	--	K10656	8e-106	311	gga:422420	E3 ubiquitin-protein ligase MARCH1/8 [EC:6.3.2.19]	GO:0002504//antigen processing and presentation of peptide or polysaccharide antigen via MHC class II;GO:0016567//protein ubiquitination	GO:0046914//transition metal ion binding;GO:0005102//receptor binding;GO:0019787//small conjugating protein ligase activity	GO:0005764//lysosome;GO:0005770//late endosome;GO:0005769//early endosome;GO:0042175//nuclear outer membrane-endoplasmic reticulum membrane network;GO:0005802//trans-Golgi network
Unigene0001443	533	54	2.0761	--	--	--	--	--	--	--	--	--	--	--	--	--	--	--	--	--	--	-	-	-
Unigene0001444	222	11	1.0154	gi|149029885|gb|EDL84997.1|	149	3e-40	host cell factor C1 (predicted) [Rattus norvegicus]	sp|Q61191|HCFC1_MOUSE	144	1e-39	Host cell factor 1 OS=Mus musculus GN=Hcfc1 PE=1 SV=2	--	--	--	--	--	K14966	6e-41	149	rno:363519	host cell factor	GO:0000278//mitotic cell cycle;GO:0043967//histone H4 acetylation;GO:0006366//transcription from RNA polymerase II promoter;GO:0031647//regulation of protein stability	GO:0010485//H4 histone acetyltransferase activity;GO:0003712//transcription cofactor activity;GO:0005488//binding	GO:0044297//cell body;GO:0031248//protein acetyltransferase complex
Unigene0001445	461	35	1.5558	gi|426256598|ref|XP_004023426.1|	214	2e-61	PREDICTED: LOW QUALITY PROTEIN: histone acetyltransferase KAT6A [Ovis aries]	sp|Q8BZ21|KAT6A_MOUSE	196	2e-56	Histone acetyltransferase KAT6A OS=Mus musculus GN=Kat6a PE=1 SV=2	--	--	--	--	--	K11305	5e-62	213	bta:529373	histone acetyltransferase MYST3 [EC:2.3.1.48]	GO:0030097//hemopoiesis;GO:0006351//transcription, DNA-templated;GO:0034728//nucleosome organization;GO:0007569//cell aging;GO:0035904//aorta development;GO:0019827//stem cell maintenance;GO:0044092//negative regulation of molecular function;GO:0009887//organ morphogenesis;GO:0016573//histone acetylation	GO:0046914//transition metal ion binding;GO:0005515//protein binding;GO:0003676//nucleic acid binding;GO:0008080//N-acetyltransferase activity	GO:0000785//chromatin;GO:0016604//nuclear body;GO:0070775
Unigene0001446	649	56	1.7682	--	--	--	--	--	--	--	--	--	--	--	--	--	--	--	--	--	--	-	-	-
Unigene0001447	422	27	1.3111	gi|512881784|ref|XP_002942671.2|	238	4e-70	PREDICTED: basement membrane-specific heparan sulfate proteoglycan core protein [Xenopus (Silurana) tropicalis]	sp|P98160|PGBM_HUMAN	178	4e-50	Basement membrane-specific heparan sulfate proteoglycan core protein OS=Homo sapiens GN=HSPG2 PE=1 SV=4	--	--	--	--	--	K06255	8e-71	238	xtr:100494785	heparan sulfate proteoglycan 2 (perlecan)	-	-	-
Unigene0001448	649	43	1.3577	gi|166795919|ref|NP_001107717.1|	307	5e-104	myosin, light chain 2, regulatory, cardiac, slow [Xenopus (Silurana) tropicalis]	sp|P10916|MLRV_HUMAN	305	3e-104	Myosin regulatory light chain 2, ventricular/cardiac muscle isoform OS=Homo sapiens GN=MYL2 PE=1 SV=3	ECU03g1570	91.3	6e-22	COG5126	Ca2+-binding protein (EF-Hand superfamily)	K10351	9e-105	307	xtr:100135705	myosin regulatory light chain 2	GO:0003015//heart process;GO:0006941//striated muscle contraction;GO:0016049//cell growth;GO:0030239//myofibril assembly;GO:0003208//cardiac ventricle morphogenesis;GO:0006937//regulation of muscle contraction;GO:0001708//cell fate specification	GO:0046872//metal ion binding;GO:0003779//actin binding;GO:0017022//myosin binding;GO:0005198//structural molecule activity	GO:0015629//actin cytoskeleton;GO:0030017//sarcomere
Unigene0001449	1289	1301	20.6825	gi|41054125|ref|NP_957325.1|	547	0	stomatin-like protein 2 [Danio rerio]	sp|Q99JB2|STML2_MOUSE	517	0	Stomatin-like protein 2, mitochondrial OS=Mus musculus GN=Stoml2 PE=1 SV=1	SPBC16G5.07c	345	2e-114	COG0330	Membrane protease subunits, stomatin/prohibitin homologs	--	--	--	--	--	GO:0006461//protein complex assembly;GO:0046631//alpha-beta T cell activation;GO:0016485//protein processing;GO:0045834//positive regulation of lipid metabolic process;GO:0050851//antigen receptor-mediated signaling pathway;GO:0006839//mitochondrial transport;GO:0008053//mitochondrial fusion;GO:0033036;GO:0045838//positive regulation of membrane potential;GO:0006816//calcium ion transport;GO:0006…	-	GO:0005856//cytoskeleton;GO:0005740//mitochondrial envelope;GO:0019866//organelle inner membrane;GO:0019898//extrinsic component of membrane;GO:0044459;GO:0043235//receptor complex
Unigene0001450	753	41	1.1158	--	--	--	--	--	--	--	--	--	--	--	--	--	--	--	--	--	--	-	-	-
Unigene0001451	4240	794	3.8374	gi|50742516|ref|XP_419660.1|	1228	0	PREDICTED: TGF-beta-activated kinase 1 and MAP3K7-binding protein 2 isoform X2 [Gallus gallus]	sp|Q99K90|TAB2_MOUSE	1127	0	TGF-beta-activated kinase 1 and MAP3K7-binding protein 2 OS=Mus musculus GN=Tab2 PE=1 SV=1	--	--	--	--	--	K04404	0	1228	gga:421622	TAK1-binding protein 2	GO:0007249//I-kappaB kinase/NF-kappaB signaling;GO:0001934//positive regulation of protein phosphorylation	GO:0016772//transferase activity, transferring phosphorus-containing groups;GO:0031593//polyubiquitin binding;GO:0046914//transition metal ion binding	-
Unigene0001452	230	9	0.8019	--	--	--	--	--	--	--	--	--	--	--	--	--	--	--	--	--	--	-	-	-
Unigene0001453	555	112	4.1353	--	--	--	--	--	--	--	--	--	--	--	--	--	--	--	--	--	--	-	-	-
Unigene0001454	204	4	0.4018	gi|113197984|gb|AAI21172.1|	125	6e-34	MTMR10 protein [Homo sapiens]	sp|Q6NU08|MTRAB_XENLA	126	8e-34	Myotubularin-related protein 10-B OS=Xenopus laevis GN=mtmr10-b PE=2 SV=1	--	--	--	--	--	--	--	--	--	--	GO:0006796//phosphate-containing compound metabolic process	GO:0042578//phosphoric ester hydrolase activity	-
Unigene0001455	211	28	2.7193	gi|113967771|gb|ABI49148.1|	94.4	3e-22	glyceraldehyde-3-phopshate dehydrogenase [Trimastix pyriformis]	sp|P09672|G3PA_SINAL	150	4e-45	Glyceraldehyde-3-phosphate dehydrogenase A, chloroplastic (Fragment) OS=Sinapis alba GN=GAPA PE=2 SV=1	sll1342	111	4e-30	COG0057	Glyceraldehyde-3-phosphate dehydrogenase/erythrose-4-phosphate dehydrogenase	K00134	2e-18	81.3	xla:380461	glyceraldehyde 3-phosphate dehydrogenase [EC:1.2.1.12]	-	GO:0016620//oxidoreductase activity, acting on the aldehyde or oxo group of donors, NAD or NADP as acceptor;GO:0000166//nucleotide binding	-
Unigene0001456	804	63	1.6057	--	--	--	--	--	--	--	--	--	--	--	--	--	--	--	--	--	--	-	-	-
Unigene0001457	1343	219	3.3415	gi|32394793|gb|AAN15747.1|	63.9	2e-08	reverse transcriptase-like protein [Paralichthys olivaceus]	--	--	--	--	--	--	--	--	--	--	--	--	--	--	-	-	-
Unigene0001458	700	55	1.6101	gi|507615897|ref|XP_004623426.1|	282	2e-85	PREDICTED: zinc finger protein 106 [Octodon degus]	sp|Q9H2Y7|ZN106_HUMAN	263	3e-78	Zinc finger protein 106 OS=Homo sapiens GN=ZNF106 PE=1 SV=1	--	--	--	--	--	--	--	--	--	--	-	-	-
Unigene0001459	2393	531	4.5471	gi|62859857|ref|NP_001015948.1|	681	0	occludin [Xenopus (Silurana) tropicalis]	sp|Q9PUN1|OCLN_XENLA	608	0	Occludin OS=Xenopus laevis GN=ocln PE=1 SV=1	--	--	--	--	--	K06088	0	681	xtr:548702	occludin	-	GO:0005488//binding	GO:0005911//cell-cell junction;GO:0005886//plasma membrane;GO:0044425//membrane part
Unigene0001460	227	6	0.5416	--	--	--	--	--	--	--	--	--	--	--	--	--	--	--	--	--	--	-	-	-
Unigene0001461	212	5	0.4833	gi|513180102|ref|XP_426247.3|	65.5	2e-11	PREDICTED: methionine--tRNA ligase, mitochondrial [Gallus gallus]	sp|Q90YI3|SYMM_TAKRU	58.9	4e-10	Methionine--tRNA ligase, mitochondrial OS=Takifugu rubripes GN=mars2 PE=3 SV=1	--	--	--	--	--	K01874	4e-12	65.5	gga:428689	methionyl-tRNA synthetase [EC:6.1.1.10]	GO:0006418//tRNA aminoacylation for protein translation	GO:0097159//organic cyclic compound binding;GO:0004812//aminoacyl-tRNA ligase activity;GO:0036094//small molecule binding	GO:0005737//cytoplasm
Unigene0001462	317	19	1.2282	gi|148686746|gb|EDL18693.1|	167	8e-51	GTL2, imprinted maternally expressed untranslated mRNA [Mus musculus]	--	--	--	--	--	--	--	--	--	--	--	--	--	--	-	-	-
Unigene0001463	228	6	0.5393	gi|470647990|ref|XP_004327670.1|	102	1e-25	PREDICTED: protein FAM151B [Tursiops truncatus]	sp|Q6UXP7|F151B_HUMAN	94	3e-23	Protein FAM151B OS=Homo sapiens GN=FAM151B PE=2 SV=2	--	--	--	--	--	--	--	--	--	--	-	GO:0043169//cation binding	-
Unigene0001464	237	11	0.9511	--	--	--	--	--	--	--	--	--	--	--	--	--	--	--	--	--	--	-	-	-
Unigene0001465	304	21	1.4155	--	--	--	--	--	--	--	--	--	--	--	--	--	--	--	--	--	--	-	-	-
Unigene0001466	2143	329	3.146	--	--	--	--	--	--	--	--	--	--	--	--	--	--	--	--	--	--	-	-	-
Unigene0001467	231	9	0.7984	--	--	--	--	--	--	--	--	--	--	--	--	--	--	--	--	--	--	-	-	-
Unigene0001468	276	15	1.1137	--	--	--	--	--	--	--	--	--	--	--	--	--	--	--	--	--	--	-	-	-
Unigene0001469	228	19	1.7076	--	--	--	--	--	--	--	--	--	--	--	--	--	--	--	--	--	--	-	-	-
Unigene0001470	1253	934	15.2748	gi|530640976|ref|XP_005307243.1|	343	1e-114	PREDICTED: C-type lectin domain family 19 member A [Chrysemys picta bellii]	sp|Q6UXS0|CL19A_HUMAN	164	4e-47	C-type lectin domain family 19 member A OS=Homo sapiens GN=CLEC19A PE=2 SV=1	--	--	--	--	--	--	--	--	--	--	-	GO:0005488//binding	-
Unigene0001471	809	81	2.0517	--	--	--	--	--	--	--	--	--	--	--	--	--	--	--	--	--	--	-	-	-
Unigene0001472	375	36	1.9672	gi|383865367|ref|XP_003708145.1|	111	1e-27	PREDICTED: 60S ribosomal protein L5-like [Megachile rotundata]	sp|Q6UNT2|RL5_CUCSA	255	2e-84	60S ribosomal protein L5 OS=Cucumis sativus GN=RPL5 PE=2 SV=1	SPBC11C11.09c	91.7	2e-22	COG0256	Ribosomal protein L18	K02932	3e-27	107	tad:TRIADDRAFT_37180	large subunit ribosomal protein L5e	-	GO:0097159//organic cyclic compound binding	-
Unigene0001473	616	65	2.1623	--	--	--	--	--	--	--	--	--	--	--	--	--	--	--	--	--	--	-	-	-
Unigene0001474	462	41	1.8185	gi|149036253|gb|EDL90912.1|	288	2e-91	protein tyrosine phosphatase, receptor type, M [Rattus norvegicus]	sp|P28827|PTPRM_HUMAN	288	3e-89	Receptor-type tyrosine-protein phosphatase mu OS=Homo sapiens GN=PTPRM PE=1 SV=2	--	--	--	--	--	K05693	3e-91	295	tgu:100229800	protein tyrosine phosphatase, receptor type, M [EC:3.1.3.48]	-	-	-
Unigene0001475	296	13	0.9	--	--	--	--	--	--	--	--	--	--	--	--	--	--	--	--	--	--	-	-	-
Unigene0001476	525	23	0.8977	gi|530584332|ref|XP_005285974.1|	124	6e-33	PREDICTED: reticulon-1-A isoform X2 [Chrysemys picta bellii]	sp|Q6IFY7|RTN1A_XENLA	113	1e-29	Reticulon-1-A OS=Xenopus laevis GN=rtn1-a PE=2 SV=1	--	--	--	--	--	--	--	--	--	--	GO:0030154//cell differentiation	-	GO:0031224//intrinsic component of membrane;GO:0043231//intracellular membrane-bounded organelle
Unigene0001477	435	100	4.7107	gi|118101097|ref|XP_001233910.1|	156	4e-47	PREDICTED: beta-catenin-interacting protein 1 [Gallus gallus]	sp|Q5E9N2|CNBP1_BOVIN	152	9e-47	Beta-catenin-interacting protein 1 OS=Bos taurus GN=CTNNBIP1 PE=2 SV=1	--	--	--	--	--	K04493	8e-48	156	gga:771460	Beta-catenin-interacting protein 1 (Inhibitor of beta-catenin and Tcf-4)	-	-	-
Unigene0001478	261	6	0.4711	--	--	--	--	--	--	--	--	--	--	--	--	--	--	--	--	--	--	-	-	-
Unigene0001479	537	149	5.6858	gi|348531110|ref|XP_003453053.1|	84	9e-25	PREDICTED: tetratricopeptide repeat protein 28-like [Oreochromis niloticus]	--	--	--	--	--	--	--	--	--	K04228	8e-27	73.9	dre:100151502	arginine vasopressin receptor 2	-	-	-
Unigene0001480	272	8	0.6027	--	--	--	--	--	--	--	--	--	--	--	--	--	--	--	--	--	--	-	-	-
Unigene0001481	859	50	1.1928	--	--	--	--	--	--	--	--	--	--	--	--	--	--	--	--	--	--	-	-	-
Unigene0001482	1328	290	4.4749	gi|77403694|dbj|BAE46429.1|	44.3	2e-08	ORF2-encoded protein [Danio rerio]	--	--	--	--	--	--	--	--	--	--	--	--	--	--	-	-	-
Unigene0001483	457	51	2.2868	--	--	--	--	--	--	--	--	--	--	--	--	--	--	--	--	--	--	-	-	-
Unigene0001484	820	60	1.4994	gi|513225894|ref|XP_423280.4|	246	1e-79	PREDICTED: dual specificity protein phosphatase 3 [Gallus gallus]	sp|Q5RD73|DUS3_PONAB	236	5e-76	Dual specificity protein phosphatase 3 OS=Pongo abelii GN=DUSP3 PE=2 SV=1	SPBC17A3.06	65.5	1e-11	COG2453	Predicted protein-tyrosine phosphatase	K04459	1e-80	247	gga:425527	dual specificity phosphatase [EC:3.1.3.16 3.1.3.48]	GO:0000278//mitotic cell cycle;GO:0043407//negative regulation of MAP kinase activity;GO:0042110//T cell activation;GO:0007254//JNK cascade;GO:0050852//T cell receptor signaling pathway;GO:0006470//protein dephosphorylation	GO:0004721//phosphoprotein phosphatase activity	GO:0043231//intracellular membrane-bounded organelle;GO:0044459;GO:0044444//cytoplasmic part
Unigene0001485	250	9	0.7377	--	--	--	--	--	--	--	--	--	--	--	--	--	--	--	--	--	--	-	-	-
Unigene0001486	234	7	0.613	--	--	--	--	--	--	--	--	--	--	--	--	--	--	--	--	--	--	-	-	-
Unigene0001487	263	10	0.7792	--	--	--	--	--	--	--	--	--	--	--	--	--	--	--	--	--	--	-	-	-
Unigene0001488	2520	491	3.9926	gi|344272627|ref|XP_003408133.1|	742	0	PREDICTED: general transcription factor IIH subunit 2-like [Loxodonta africana]	sp|Q2TBV5|TF2H2_BOVIN	737	0	General transcription factor IIH subunit 2 OS=Bos taurus GN=GTF2H2 PE=2 SV=1	SPCC1682.07	286	2e-86	COG5151	RNA polymerase II transcription initiation/nucleotide excision repair factor TFIIH, subunit SSL1	K03142	0	737	bta:511829	transcription initiation factor TFIIH subunit 2	GO:0006366//transcription from RNA polymerase II promoter;GO:0006397//mRNA processing;GO:0002029//desensitization of G-protein coupled receptor protein signaling pathway;GO:0006289//nucleotide-excision repair;GO:0006464//cellular protein modification process;GO:0009416//response to light stimulus;GO:0009154//purine ribonucleotide catabolic process;GO:0019083//viral transcription;GO:0044403//symbi…	GO:0046914//transition metal ion binding;GO:0005515//protein binding;GO:0001071//nucleic acid binding transcription factor activity;GO:0004674//protein serine/threonine kinase activity;GO:0003723//RNA binding;GO:0042623//ATPase activity, coupled	GO:0000441;GO:0016591//DNA-directed RNA polymerase II, holoenzyme
Unigene0001489	889	77	1.7749	gi|395521152|ref|XP_003764683.1|	397	3e-130	PREDICTED: LOW QUALITY PROTEIN: 52 kDa repressor of the inhibitor of the protein kinase [Sarcophilus harrisii]	sp|Q9CUX1|P52K_MOUSE	388	1e-127	52 kDa repressor of the inhibitor of the protein kinase OS=Mus musculus GN=Prkrir PE=2 SV=2	--	--	--	--	--	--	--	--	--	--	GO:0006796//phosphate-containing compound metabolic process	GO:0016772//transferase activity, transferring phosphorus-containing groups;GO:0097159//organic cyclic compound binding;GO:0005515//protein binding	GO:0043231//intracellular membrane-bounded organelle
Unigene0001490	567	69	2.4937	--	--	--	--	--	--	--	--	--	--	--	--	--	--	--	--	--	--	-	-	-
Unigene0001491	1460	197	2.765	gi|530653648|ref|XP_005313030.1|	63.5	3e-08	PREDICTED: alpha-2-macroglobulin-like [Chrysemys picta bellii]	--	--	--	--	--	--	--	--	--	--	--	--	--	--	-	-	-
Unigene0001492	344	13	0.7744	gi|32394793|gb|AAN15747.1|	43.1	4e-09	reverse transcriptase-like protein [Paralichthys olivaceus]	--	--	--	--	--	--	--	--	--	--	--	--	--	--	-	-	-
Unigene0001493	347	13	0.7677	--	--	--	--	--	--	--	--	--	--	--	--	--	--	--	--	--	--	-	-	-
Unigene0001494	881	107	2.4888	gi|32394793|gb|AAN15747.1|	118	1e-26	reverse transcriptase-like protein [Paralichthys olivaceus]	--	--	--	--	--	--	--	--	--	--	--	--	--	--	-	-	-
Unigene0001495	561	68	2.4838	gi|524969458|ref|XP_005084600.1|	288	1e-92	PREDICTED: chromodomain-helicase-DNA-binding protein 2 [Mesocricetus auratus]	sp|O14647|CHD2_HUMAN	272	2e-82	Chromodomain-helicase-DNA-binding protein 2 OS=Homo sapiens GN=CHD2 PE=1 SV=2	SPAC1783.05	55.8	1e-08	COG0553	Superfamily II DNA/RNA helicases, SNF2 family	K11367	2e-87	273	hsa:1106	chromodomain-helicase-DNA-binding protein 1 [EC:3.6.4.12]	GO:0033554//cellular response to stress;GO:0002244//hematopoietic progenitor cell differentiation;GO:0032392//DNA geometric change;GO:0006325//chromatin organization;GO:0006366//transcription from RNA polymerase II promoter	GO:0003678//DNA helicase activity;GO:0032550;GO:0003723//RNA binding;GO:0005515//protein binding;GO:0000976//transcription regulatory region sequence-specific DNA binding	GO:0043231//intracellular membrane-bounded organelle
Unigene0001496	250	21	1.7213	gi|529437835|ref|XP_005238678.1|	133	2e-34	PREDICTED: ubiquitin carboxyl-terminal hydrolase 34 [Falco peregrinus]	sp|Q70CQ2|UBP34_HUMAN	114	9e-29	Ubiquitin carboxyl-terminal hydrolase 34 OS=Homo sapiens GN=USP34 PE=1 SV=2	--	--	--	--	--	K11853	2e-34	131	gga:421193	ubiquitin carboxyl-terminal hydrolase 34 [EC:3.1.2.15]	GO:0019941//modification-dependent protein catabolic process;GO:0016579//protein deubiquitination;GO:0030177//positive regulation of Wnt signaling pathway	GO:0005488//binding;GO:0016790//thiolester hydrolase activity;GO:0004175//endopeptidase activity;GO:0019783//small conjugating protein-specific protease activity	-
Unigene0001497	2740	3730	27.8957	gi|213982825|ref|NP_001135580.1|	833	0	cadherin 17, LI cadherin (liver-intestine) precursor [Xenopus (Silurana) tropicalis]	sp|Q9R100|CAD17_MOUSE	765	0	Cadherin-17 OS=Mus musculus GN=Cdh17 PE=1 SV=1	--	--	--	--	--	K06811	0	833	xtr:100216129	cadherin 17, LI cadherin	GO:0007155//cell adhesion	-	GO:0016020//membrane
Unigene0001498	346	10	0.5922	--	--	--	--	--	--	--	--	--	--	--	--	--	--	--	--	--	--	-	-	-
Unigene0001499	408	27	1.3561	--	--	--	--	--	--	--	--	--	--	--	--	--	--	--	--	--	--	-	-	-
Unigene0001500	264	10	0.7762	--	--	--	--	--	--	--	--	--	--	--	--	--	--	--	--	--	--	-	-	-
Unigene0001501	995	102	2.1007	--	--	--	--	--	--	--	--	--	--	--	--	--	--	--	--	--	--	-	-	-
Unigene0001502	437	40	1.8757	--	--	--	--	--	--	--	--	--	--	--	--	--	--	--	--	--	--	-	-	-
Unigene0001503	944	487	10.5715	--	--	--	--	--	--	--	--	--	--	--	--	--	--	--	--	--	--	-	-	-
Unigene0001504	994	69	1.4225	gi|345318184|ref|XP_001514752.2|	101	3e-24	PREDICTED: leucine-rich repeat-containing protein 8E-like, partial [Ornithorhynchus anatinus]	sp|Q6NSJ5|LRC8E_HUMAN	103	6e-23	Leucine-rich repeat-containing protein 8E OS=Homo sapiens GN=LRRC8E PE=2 SV=2	--	--	--	--	--	--	--	--	--	--	-	-	GO:0031224//intrinsic component of membrane
Unigene0001505	1227	398	6.6469	--	--	--	--	--	--	--	--	--	--	--	--	--	--	--	--	--	--	-	-	-
Unigene0001506	499	22	0.9034	--	--	--	--	--	--	--	--	--	--	--	--	--	--	--	--	--	--	-	-	-
Unigene0001507	212	2	0.1933	--	--	--	--	--	--	--	--	--	--	--	--	--	--	--	--	--	--	-	-	-
Unigene0001508	823	172	4.2826	gi|395837358|ref|XP_003791603.1|	425	2e-148	PREDICTED: anionic trypsin-like [Otolemur garnettii]	sp|P00763|TRY2_RAT	407	3e-142	Anionic trypsin-2 OS=Rattus norvegicus GN=Prss2 PE=1 SV=2	mlr3307	100	5e-24	COG5640	Secreted trypsin-like serine protease	K01312	9e-145	414	mdo:100010059	trypsin [EC:3.4.21.4]	GO:0016485//protein processing	GO:0004175//endopeptidase activity	-
Unigene0001509	1586	12215	157.823	gi|291388228|ref|XP_002710718.1|	537	0	PREDICTED: heat shock 70kD protein binding protein [Oryctolagus cuniculus]	sp|Q5ZLF0|F10A1_CHICK	534	0	Hsc70-interacting protein OS=Gallus gallus GN=ST13 PE=2 SV=1	FN1787	60.5	6e-09	COG0457	FOG: TPR repeat	K09560	0	534	gga:418003	suppressor of tumorigenicity protein 13	GO:0050896//response to stimulus	-	GO:0044424
Unigene0001510	266	24	1.8489	--	--	--	--	--	--	--	--	--	--	--	--	--	--	--	--	--	--	-	-	-
Unigene0001511	624	63	2.0689	--	--	--	--	--	--	--	--	--	--	--	--	--	--	--	--	--	--	-	-	-
Unigene0001512	3221	1222	7.7743	gi|432863525|ref|XP_004070110.1|	86.3	6e-20	PREDICTED: RNA-directed DNA polymerase from mobile element jockey-like [Oryzias latipes]	--	--	--	--	--	--	--	--	--	--	--	--	--	--	-	-	-
Unigene0001513	307	10	0.6675	gi|395527216|ref|XP_003765746.1|	158	8e-43	PREDICTED: E3 SUMO-protein ligase RanBP2 [Sarcophilus harrisii]	sp|Q99666|RGPD5_HUMAN	149	6e-41	RANBP2-like and GRIP domain-containing protein 5/6 OS=Homo sapiens GN=RGPD5 PE=1 SV=3	--	--	--	--	--	K12172	8e-42	153	pon:100433589	E3 SUMO-protein ligase RanBP2	GO:0000301//retrograde transport, vesicle recycling within Golgi	GO:0017016//Ras GTPase binding	GO:0005635//nuclear envelope
Unigene0001514	255	15	1.2054	--	--	--	--	--	--	--	--	--	--	--	--	--	--	--	--	--	--	-	-	-
Unigene0001515	2639	709	5.5054	--	--	--	--	--	--	--	--	--	--	--	--	--	--	--	--	--	--	-	-	-
Unigene0001516	750	64	1.7486	gi|488568127|ref|XP_004473696.1|	456	2e-150	PREDICTED: mitogen-activated protein kinase kinase kinase kinase 4-like [Dasypus novemcinctus]	sp|O95819|M4K4_HUMAN	451	6e-148	Mitogen-activated protein kinase kinase kinase kinase 4 OS=Homo sapiens GN=MAP4K4 PE=1 SV=2	--	--	--	--	--	K04407	1e-150	454	oaa:100084025	mitogen-activated protein kinase kinase kinase kinase 4 [EC:2.7.11.1]	GO:0007254//JNK cascade;GO:0019222//regulation of metabolic process;GO:0006464//cellular protein modification process	GO:0032550;GO:0030695//GTPase regulator activity;GO:0004672//protein kinase activity	GO:0044424
Unigene0001517	211	13	1.2625	gi|149065810|gb|EDM15683.1|	146	3e-43	phosphomannomutase 1, isoform CRA_a [Rattus norvegicus]	sp|O35621|PMM1_MOUSE	142	9e-42	Phosphomannomutase 1 OS=Mus musculus GN=Pmm1 PE=1 SV=1	SPAC1556.07	82	8e-20	COG0561	Predicted hydrolases of the HAD superfamily	K01840	4e-42	144	rno:300089	phosphomannomutase [EC:5.4.2.8]	GO:0006013//mannose metabolic process	GO:0016868//intramolecular transferase activity, phosphotransferases	GO:0044297//cell body;GO:0044424
Unigene0001518	294	12	0.8364	gi|3746499|gb|AAD02928.1|	100	6e-23	reverse transcriptase [Oryzias latipes]	sp|P11369|POL2_MOUSE	82.8	8e-18	Retrovirus-related Pol polyprotein LINE-1 OS=Mus musculus GN=Pol PE=1 SV=2	--	--	--	--	--	--	--	--	--	--	-	-	-
Unigene0001519	4668	1273	5.5883	gi|530597030|ref|XP_005292051.1|	1305	0	PREDICTED: multimerin-1 isoform X1 [Chrysemys picta bellii]	sp|Q13201|MMRN1_HUMAN	1134	0	Multimerin-1 OS=Homo sapiens GN=MMRN1 PE=1 SV=3	--	--	--	--	--	--	--	--	--	--	GO:0007599//hemostasis;GO:0001775//cell activation;GO:0006887//exocytosis;GO:0022610	-	GO:0031091//platelet alpha granule
Unigene0001520	270	29	2.201	gi|148238118|ref|NP_001088803.1|	89.7	2e-20	alkB, alkylation repair homolog 3 [Xenopus laevis]	sp|Q96Q83|ALKB3_HUMAN	75.5	2e-16	Alpha-ketoglutarate-dependent dioxygenase alkB homolog 3 OS=Homo sapiens GN=ALKBH3 PE=1 SV=1	--	--	--	--	--	K10860	3e-21	89.7	xla:496071	alpha-ketoglutarate-dependent dioxygenase alkB homolog 3 [EC:1.14.11.-]	GO:0035510;GO:0055114//oxidation-reduction process;GO:0006281//DNA repair	GO:0016706//oxidoreductase activity, acting on paired donors, with incorporation or reduction of molecular oxygen, 2-oxoglutarate as one donor, and incorporation of one atom each of oxygen into both donors	GO:0043231//intracellular membrane-bounded organelle
Unigene0001521	1821	5323	59.8998	gi|147902445|ref|NP_001085613.1|	698	0	MGC82624 protein [Xenopus laevis]	sp|Q8K3X3|GMDS_CRIGR	695	0	GDP-mannose 4,6 dehydratase OS=Cricetulus griseus GN=GMDS PE=2 SV=1	BMEI1413	461	3e-157	COG1089	GDP-D-mannose dehydratase	K01711	0	698	xla:444039	GDPmannose 4,6-dehydratase [EC:4.2.1.47]	GO:0042350//GDP-L-fucose biosynthetic process;GO:0003407//neural retina development;GO:0021545//cranial nerve development;GO:0070085//glycosylation;GO:0021550//medulla oblongata development;GO:0007166//cell surface receptor signaling pathway	GO:0043168//anion binding;GO:0016758//transferase activity, transferring hexosyl groups;GO:0048037//cofactor binding;GO:0016836//hydro-lyase activity	GO:0031988//membrane-bounded vesicle;GO:0044424
Unigene0001522	985	148	3.079	gi|478533404|ref|XP_004440844.1|	664	0	PREDICTED: heterogeneous nuclear ribonucleoprotein K isoform 1 [Ceratotherium simum simum]	sp|Q5R5H8|HNRPK_PONAB	664	0	Heterogeneous nuclear ribonucleoprotein K OS=Pongo abelii GN=HNRNPK PE=2 SV=1	--	--	--	--	--	K12886	0	664	mdo:100021558	heterogeneous nuclear ribonucleoprotein K	GO:0010984;GO:0006898//receptor-mediated endocytosis;GO:0007154//cell communication;GO:0000377;GO:0045944//positive regulation of transcription from RNA polymerase II promoter;GO:0010870//positive regulation of receptor biosynthetic process;GO:0044403//symbiosis, encompassing mutualism through parasitism	GO:0000982//RNA polymerase II core promoter proximal region sequence-specific DNA binding transcription factor activity;GO:0000977//RNA polymerase II regulatory region sequence-specific DNA binding;GO:0003723//RNA binding;GO:0043566//structure-specific DNA binding	GO:0031981//nuclear lumen;GO:0000785//chromatin;GO:0015629//actin cytoskeleton;GO:0031988//membrane-bounded vesicle;GO:0005681//spliceosomal complex
Unigene0001523	557	84	3.0903	gi|157823053|ref|NP_001099640.1|	382	3e-131	DNA replication licensing factor MCM5 [Rattus norvegicus]	sp|P49718|MCM5_MOUSE	375	4e-125	DNA replication licensing factor MCM5 OS=Mus musculus GN=Mcm5 PE=2 SV=1	YLR274w	224	9e-68	COG1241	Predicted ATPase involved in replication control, Cdc46/Mcm family	K02209	5e-132	382	rno:291885	minichromosome maintenance protein 5 (cell division control protein 46)	GO:0032392//DNA geometric change	GO:0032550;GO:0003676//nucleic acid binding;GO:0004386//helicase activity	GO:0043231//intracellular membrane-bounded organelle;GO:0043234//protein complex
Unigene0001524	225	27	2.459	--	--	--	--	--	--	--	--	--	--	--	--	--	--	--	--	--	--	-	-	-
Unigene0001525	330	16	0.9935	gi|524980282|ref|XP_005038188.1|	201	1e-57	PREDICTED: FRAS1-related extracellular matrix protein 2 [Ficedula albicollis]	sp|Q5SZK8|FREM2_HUMAN	187	5e-54	FRAS1-related extracellular matrix protein 2 OS=Homo sapiens GN=FREM2 PE=1 SV=2	--	--	--	--	--	--	--	--	--	--	GO:0043583//ear development;GO:0048729//tissue morphogenesis	GO:0046872//metal ion binding	GO:0031224//intrinsic component of membrane;GO:0005578//proteinaceous extracellular matrix
Unigene0001526	440	37	1.7232	--	--	--	--	--	--	--	--	--	--	--	--	--	--	--	--	--	--	-	-	-
Unigene0001527	1301	849	13.3724	gi|45360521|ref|NP_988887.1|	521	0	transcription elongation factor A (SII), 1 [Xenopus (Silurana) tropicalis]	sp|P23193|TCEA1_HUMAN	508	1e-178	Transcription elongation factor A protein 1 OS=Homo sapiens GN=TCEA1 PE=1 SV=2	SPAC20H4.03c	150	1e-40	COG1594	DNA-directed RNA polymerase, subunit M/Transcription elongation factor TFIIS	K03145	0	521	xtr:394482	transcription elongation factor S-II	GO:0006366//transcription from RNA polymerase II promoter;GO:0006412//translation;GO:0006354//DNA-templated transcription, elongation;GO:0006289//nucleotide-excision repair;GO:0030099//myeloid cell differentiation;GO:0019083//viral transcription;GO:0044403//symbiosis, encompassing mutualism through parasitism	GO:0046914//transition metal ion binding;GO:0008135//translation factor activity, nucleic acid binding	GO:0031981//nuclear lumen
Unigene0001528	205	7	0.6997	gi|530650507|ref|XP_005311692.1|	90.9	8e-21	PREDICTED: zinc finger protein with KRAB and SCAN domains 7-like [Chrysemys picta bellii]	sp|Q96NG8|ZN582_HUMAN	88.6	9e-21	Zinc finger protein 582 OS=Homo sapiens GN=ZNF582 PE=2 SV=1	YDR253c	45.1	1e-06	COG5048	FOG: Zn-finger	K09228	2e-20	88.6	ptr:469023	KRAB domain-containing zinc finger protein	-	GO:0005488//binding	-
Unigene0001529	203	4	0.4038	--	--	--	--	--	--	--	--	--	--	--	--	--	--	--	--	--	--	-	-	-
Unigene0001530	5475	1139	4.263	--	--	--	--	--	--	--	--	--	--	--	--	--	--	--	--	--	--	-	-	-
Unigene0001531	327	13	0.8147	--	--	--	--	--	--	--	--	--	--	--	--	--	--	--	--	--	--	-	-	-
Unigene0001532	270	16	1.2143	gi|512859021|ref|XP_004916871.1|	50.8	4e-06	PREDICTED: uncharacterized protein LOC101730913 [Xenopus (Silurana) tropicalis]	--	--	--	--	--	--	--	--	--	--	--	--	--	--	-	-	-
Unigene0001533	2008	195	1.99	gi|558908|gb|AAA67727.1|	258	7e-92	reverse transcriptase [Mus musculus]	sp|P11369|POL2_MOUSE	251	9e-91	Retrovirus-related Pol polyprotein LINE-1 OS=Mus musculus GN=Pol PE=1 SV=2	--	--	--	--	--	--	--	--	--	--	GO:0006278//RNA-dependent DNA replication;GO:0032196//transposition	GO:0003824//catalytic activity	-
Unigene0001534	215	5	0.4766	--	--	--	--	--	--	--	--	--	--	--	--	--	--	--	--	--	--	-	-	-
Unigene0001535	624	63	2.0689	--	--	--	--	--	--	--	--	--	--	--	--	--	--	--	--	--	--	-	-	-
Unigene0001536	697	218	6.4092	--	--	--	--	--	--	--	--	--	--	--	--	--	--	--	--	--	--	-	-	-
Unigene0001537	208	17	1.6748	--	--	--	--	--	--	--	--	--	--	--	--	--	--	--	--	--	--	-	-	-
Unigene0001538	427	695	33.3531	gi|198041659|ref|NP_001128241.1|	57.4	5e-08	actin, cytoplasmic 2 [Pan troglodytes]	--	--	--	--	--	--	--	--	--	--	--	--	--	--	GO:0009987//cellular process;GO:0006811//ion transport	GO:0005488//binding	GO:0044444//cytoplasmic part;GO:0030529//ribonucleoprotein complex
Unigene0001539	255	16	1.2858	--	--	--	--	--	--	--	--	--	--	--	--	--	--	--	--	--	--	-	-	-
Unigene0001540	364	20	1.1259	gi|513176503|ref|XP_419679.4|	201	3e-57	PREDICTED: nesprin-1 isoform X6 [Gallus gallus]	sp|Q8NF91|SYNE1_HUMAN	182	7e-52	Nesprin-1 OS=Homo sapiens GN=SYNE1 PE=1 SV=4	--	--	--	--	--	--	--	--	--	--	-	GO:0008092//cytoskeletal protein binding	GO:0031224//intrinsic component of membrane
Unigene0001541	614	53	1.7688	gi|530578829|ref|XP_005283338.1|	244	4e-73	PREDICTED: protein Jade-3 isoform X3 [Chrysemys picta bellii]	sp|Q0P4S5|JADE3_XENTR	193	1e-55	Protein Jade-3 OS=Xenopus tropicalis GN=phf16 PE=2 SV=1	--	--	--	--	--	--	--	--	--	--	GO:0043967//histone H4 acetylation;GO:0019222//regulation of metabolic process	GO:0046914//transition metal ion binding	GO:0031248//protein acetyltransferase complex
Unigene0001542	1484	195	2.6926	gi|525018985|ref|XP_005057028.1|	471	2e-162	PREDICTED: serine/arginine-rich splicing factor 6 [Ficedula albicollis]	sp|Q13247|SRSF6_HUMAN	216	1e-63	Serine/arginine-rich splicing factor 6 OS=Homo sapiens GN=SRSF6 PE=1 SV=2	SPAC16.02c	98.6	8e-22	COG0724	RNA-binding proteins (RRM domain)	K12893	9e-157	457	gga:419116	splicing factor, arginine/serine-rich 4/5/6	GO:0006366//transcription from RNA polymerase II promoter;GO:0043616//keratinocyte proliferation;GO:0042060//wound healing;GO:0000245//spliceosomal complex assembly;GO:0008219//cell death;GO:0050679//positive regulation of epithelial cell proliferation;GO:0000380//alternative mRNA splicing, via spliceosome;GO:0030216//keratinocyte differentiation;GO:0006405//RNA export from nucleus	GO:0036094//small molecule binding;GO:0003723//RNA binding	GO:0016604//nuclear body
Unigene0001543	405	19	0.9613	gi|3746499|gb|AAD02928.1|	57.8	6e-08	reverse transcriptase [Oryzias latipes]	sp|P08548|LIN1_NYCCO	51.6	6e-07	LINE-1 reverse transcriptase homolog OS=Nycticebus coucang PE=1 SV=1	--	--	--	--	--	--	--	--	--	--	-	-	-
Unigene0001544	1532	150	2.0064	gi|148229463|ref|NP_001088281.1|	769	0	formin homology 2 domain containing 1 [Xenopus laevis]	sp|Q6P9Q4|FHOD1_MOUSE	622	0	FH1/FH2 domain-containing protein 1 OS=Mus musculus GN=Fhod1 PE=2 SV=3	--	--	--	--	--	--	--	--	--	--	GO:0007015//actin filament organization;GO:0022607//cellular component assembly	GO:0005515//protein binding	GO:0030017//sarcomere
Unigene0001545	216	5	0.4743	gi|345329326|ref|XP_001514687.2|	52.8	7e-08	PREDICTED: basic leucine zipper and W2 domain-containing protein 2-like [Ornithorhynchus anatinus]	sp|Q9WTT7|BZW2_RAT	50.1	4e-07	Basic leucine zipper and W2 domain-containing protein 2 OS=Rattus norvegicus GN=Bzw2 PE=2 SV=1	--	--	--	--	--	--	--	--	--	--	-	-	-
Unigene0001546	322	19	1.2091	--	--	--	--	--	--	--	--	--	--	--	--	--	--	--	--	--	--	-	-	-
Unigene0001547	238	7	0.6027	gi|512844392|ref|XP_004914892.1|	48.5	7e-06	PREDICTED: uncharacterized protein LOC101733709 [Xenopus (Silurana) tropicalis]	--	--	--	--	--	--	--	--	--	--	--	--	--	--	-	-	-
Unigene0001548	296	18	1.2461	--	--	--	--	--	--	--	--	--	--	--	--	--	--	--	--	--	--	-	-	-
Unigene0001549	348	15	0.8833	gi|527243219|ref|XP_005139964.1|	213	2e-66	PREDICTED: formin-like protein 3-like, partial [Melopsittacus undulatus]	sp|Q8IVF7|FMNL3_HUMAN	203	4e-60	Formin-like protein 3 OS=Homo sapiens GN=FMNL3 PE=1 SV=3	--	--	--	--	--	--	--	--	--	--	GO:0048870//cell motility;GO:0022604//regulation of cell morphogenesis;GO:0007010//cytoskeleton organization	GO:0017016//Ras GTPase binding;GO:0008092//cytoskeletal protein binding	GO:0044424
Unigene0001550	210	10	0.9758	--	--	--	--	--	--	--	--	--	--	--	--	--	--	--	--	--	--	-	-	-
Unigene0001551	657	71	2.2145	--	--	--	--	--	--	--	--	--	--	--	--	--	--	--	--	--	--	-	-	-
Unigene0001552	340	27	1.6273	gi|119579589|gb|EAW59185.1|	224	6e-67	DEAH (Asp-Glu-Ala-His) box polypeptide 38, isoform CRA_f [Homo sapiens]	sp|Q17R09|PRP16_BOVIN	224	3e-67	Pre-mRNA-splicing factor ATP-dependent RNA helicase PRP16 OS=Bos taurus GN=DHX38 PE=2 SV=1	SPBC1711.17	179	2e-52	COG1643	HrpA-like helicases	K12815	2e-67	223	ssc:100518664	pre-mRNA-splicing factor ATP-dependent RNA helicase PRP16 [EC:3.6.4.13]	GO:0009154//purine ribonucleotide catabolic process	GO:0032550;GO:0042623//ATPase activity, coupled	-
Unigene0001553	237	14	1.2105	--	--	--	--	--	--	--	--	--	--	--	--	--	--	--	--	--	--	-	-	-
Unigene0001554	334	24	1.4725	--	--	--	--	--	--	--	--	--	--	--	--	--	--	--	--	--	--	-	-	-
Unigene0001555	218	6	0.564	gi|2791289|emb|CAA04050.1|	56.6	1e-08	RNase H [Drosophila melanogaster]	--	--	--	--	--	--	--	--	--	--	--	--	--	--	GO:0044260;GO:0090304	GO:0005488//binding	-
Unigene0001556	256	9	0.7204	--	--	--	--	--	--	--	--	--	--	--	--	--	--	--	--	--	--	-	-	-
Unigene0001557	339	67	4.05	gi|478527148|ref|XP_004437757.1|	191	7e-58	PREDICTED: serine/threonine-protein phosphatase PP1-alpha catalytic subunit isoform 1 [Ceratotherium simum simum]	sp|Q8WMS6|PP1A_CANFA	184	8e-57	Serine/threonine-protein phosphatase PP1-alpha catalytic subunit OS=Canis familiaris GN=PPP1CA PE=2 SV=1	YER133w	157	6e-47	COG0639	Diadenosine tetraphosphatase and related serine/threonine protein phosphatases	K06269	2e-58	190	xtr:100145598	protein phosphatase 1, catalytic subunit [EC:3.1.3.16]	GO:0048646//anatomical structure formation involved in morphogenesis;GO:0006796//phosphate-containing compound metabolic process	GO:0016791//phosphatase activity	-
Unigene0001558	207	18	1.7819	--	--	--	--	--	--	--	--	--	--	--	--	--	--	--	--	--	--	-	-	-
Unigene0001559	787	340	8.8528	--	--	--	--	--	--	--	--	--	--	--	--	--	--	--	--	--	--	-	-	-
Unigene0001560	265	12	0.9279	--	--	--	--	--	--	--	--	--	--	--	--	--	--	--	--	--	--	-	-	-
Unigene0001561	253	13	1.0529	--	--	--	--	--	--	--	--	--	--	--	--	--	--	--	--	--	--	-	-	-
Unigene0001562	301	10	0.6808	gi|358253956|dbj|GAA53995.1|	183	4e-54	large subunit ribosomal protein L21e [Clonorchis sinensis]	sp|P46778|RL21_HUMAN	144	3e-43	60S ribosomal protein L21 OS=Homo sapiens GN=RPL21 PE=1 SV=2	SPAC959.08	138	1e-41	COG2139	Ribosomal protein L21E	K02889	9e-54	172	smm:Smp_022560.2	large subunit ribosomal protein L21e	GO:0010467//gene expression	GO:0005198//structural molecule activity	GO:0030529//ribonucleoprotein complex
Unigene0001563	202	7	0.7101	--	--	--	--	--	--	--	--	--	--	--	--	--	--	--	--	--	--	-	-	-
Unigene0001564	257	9	0.7176	--	--	--	--	--	--	--	--	--	--	--	--	--	--	--	--	--	--	-	-	-
Unigene0001565	327	11	0.6893	--	--	--	--	--	--	--	--	--	--	--	--	--	--	--	--	--	--	-	-	-
Unigene0001566	283	37	2.6791	--	--	--	--	--	--	--	--	--	--	--	--	--	--	--	--	--	--	-	-	-
Unigene0001567	223	8	0.7351	--	--	--	--	--	--	--	--	--	--	--	--	--	--	--	--	--	--	-	-	-
Unigene0001568	208	6	0.5911	gi|528472286|ref|XP_005170847.1|	102	4e-25	PREDICTED: abhydrolase domain-containing protein 8 isoform X1 [Danio rerio]	sp|Q6AX59|ABHD8_XENLA	96.3	8e-24	Abhydrolase domain-containing protein 8 OS=Xenopus laevis GN=abhd8 PE=2 SV=1	--	--	--	--	--	K13701	2e-24	99.4	dre:558563	abhydrolase domain-containing protein 8	-	GO:0003824//catalytic activity	-
Unigene0001569	212	7	0.6766	gi|527261753|ref|XP_005149119.1|	141	7e-40	PREDICTED: fibrinogen-like protein 1 [Melopsittacus undulatus]	sp|Q5M8C6|FGL1_RAT	123	3e-34	Fibrinogen-like protein 1 OS=Rattus norvegicus GN=Fgl1 PE=2 SV=1	--	--	--	--	--	--	--	--	--	--	GO:0080184//response to phenylpropanoid	-	-
Unigene0001570	207	16	1.5839	--	--	--	--	--	--	--	--	--	--	--	--	--	--	--	--	--	--	-	-	-
Unigene0001571	252	11	0.8945	--	--	--	--	--	--	--	--	--	--	--	--	--	--	--	--	--	--	-	-	-
Unigene0001572	370	21	1.163	--	--	--	--	--	--	--	--	--	--	--	--	--	--	--	--	--	--	-	-	-
Unigene0001573	1216	329	5.5442	gi|118096799|ref|XP_425154.2|	550	0	PREDICTED: mitochondrial translocator assembly and maintenance protein 41 homolog isoform X3 [Gallus gallus]	sp|Q6DJM2|TAM41_XENLA	537	0	Mitochondrial translocator assembly and maintenance protein 41 homolog OS=Xenopus laevis GN=tamm41 PE=2 SV=1	--	--	--	--	--	--	--	--	--	--	GO:0006626//protein targeting to mitochondrion	-	GO:0005743//mitochondrial inner membrane
Unigene0001574	1345	156	2.3767	gi|334314093|ref|XP_001368850.2|	467	4e-148	PREDICTED: collagen alpha-1(XVII) chain isoform 1 [Monodelphis domestica]	sp|Q9UMD9|COHA1_HUMAN	432	3e-136	Collagen alpha-1(XVII) chain OS=Homo sapiens GN=COL17A1 PE=1 SV=3	--	--	--	--	--	K07603	8e-147	462	oaa:100080467	collagen, type XVII, alpha 1	GO:0043062//extracellular structure organization;GO:0009888//tissue development;GO:0022411;GO:0007044//cell-substrate junction assembly;GO:0032963//collagen metabolic process;GO:0031589//cell-substrate adhesion	GO:0005488//binding	GO:0016021//integral component of membrane;GO:0044432;GO:0030055//cell-substrate junction;GO:0005576//extracellular region
Unigene0001575	232	74	6.5362	--	--	--	--	--	--	--	--	--	--	--	--	--	--	--	--	--	--	-	-	-
Unigene0001576	674	183	5.5638	--	--	--	--	--	--	--	--	--	--	--	--	--	--	--	--	--	--	-	-	-
Unigene0001577	428	27	1.2927	gi|513131148|gb|AGO18322.1|	109	2e-25	reverse transcriptase, partial [Clarias batrachus]	sp|P08548|LIN1_NYCCO	94.7	3e-21	LINE-1 reverse transcriptase homolog OS=Nycticebus coucang PE=1 SV=1	--	--	--	--	--	--	--	--	--	--	-	-	-
Unigene0001578	205	9	0.8996	--	--	--	--	--	--	--	--	--	--	--	--	--	--	--	--	--	--	-	-	-
Unigene0001579	422	47	2.2823	gi|83025115|ref|NP_001032643.1|	226	3e-74	protein BEX4 [Rattus norvegicus]	sp|Q3MKP9|BEX4_RAT	226	2e-75	Protein BEX4 OS=Rattus norvegicus GN=Bex4 PE=3 SV=1	--	--	--	--	--	--	--	--	--	--	-	-	GO:0043231//intracellular membrane-bounded organelle
Unigene0001580	345	16	0.9503	--	--	--	--	--	--	--	--	--	--	--	--	--	--	--	--	--	--	-	-	-
Unigene0001581	667	77	2.3656	--	--	--	--	--	--	--	--	--	--	--	--	--	--	--	--	--	--	-	-	-
Unigene0001582	269	7	0.5332	--	--	--	--	--	--	--	--	--	--	--	--	--	--	--	--	--	--	-	-	-
Unigene0001583	362	18	1.0189	gi|511835476|ref|XP_004742342.1|	105	1e-24	PREDICTED: GC-rich sequence DNA-binding factor 2 isoform X2 [Mustela putorius furo]	sp|P16383|GCFC2_HUMAN	94	2e-21	GC-rich sequence DNA-binding factor 2 OS=Homo sapiens GN=GCFC2 PE=1 SV=2	--	--	--	--	--	K09061	2e-22	97.8	cfa:483094	GC-rich sequence DNA-binding factor	-	-	-
Unigene0001584	512	42	1.681	gi|470430423|ref|XP_004338300.1|	124	1e-31	branchedchain amino acid aminotransferase [Acanthamoeba castellanii str. Neff]	sp|Q9LE06|BCAT4_ARATH	337	6e-115	Methionine aminotransferase BCAT4 OS=Arabidopsis thaliana GN=BCAT4 PE=1 SV=1	BS_ywaA	112	9e-29	COG0115	Branched-chain amino acid aminotransferase/4-amino-4-deoxychorismate lyase	K00826	7e-20	90.5	api:100167587	branched-chain amino acid aminotransferase [EC:2.6.1.42]	GO:0008152//metabolic process	GO:0004084//branched-chain-amino-acid transaminase activity	-
Unigene0001585	768	76	2.0278	--	--	--	--	--	--	--	--	--	--	--	--	--	--	--	--	--	--	-	-	-
Unigene0001586	213	3	0.2886	--	--	--	--	--	--	--	--	--	--	--	--	--	--	--	--	--	--	-	-	-
Unigene0001587	242	7	0.5927	--	--	--	--	--	--	--	--	--	--	--	--	--	--	--	--	--	--	-	-	-
Unigene0001588	1218	257	4.3238	--	--	--	--	--	--	--	--	--	--	--	--	--	--	--	--	--	--	-	-	-
Unigene0001589	516	44	1.7474	--	--	--	--	--	--	--	--	--	--	--	--	--	--	--	--	--	--	-	-	-
Unigene0001590	214	11	1.0533	gi|187469368|gb|AAI67142.1|	92	1e-22	LOC100170438 protein [Xenopus (Silurana) tropicalis]	sp|Q8CJD3|ZG16_RAT	80.5	5e-19	Zymogen granule membrane protein 16 OS=Rattus norvegicus GN=Zg16 PE=2 SV=1	--	--	--	--	--	--	--	--	--	--	-	-	GO:0044431//Golgi apparatus part
Unigene0001591	775	411	10.8672	gi|118102914|ref|XP_418115.2|	221	4e-66	PREDICTED: calcium-binding and coiled-coil domain-containing protein 2 isoformX2 [Gallus gallus]	sp|Q5R7H1|CACO2_PONAB	206	1e-61	Calcium-binding and coiled-coil domain-containing protein 2 OS=Pongo abelii GN=CALCOCO2 PE=2 SV=1	--	--	--	--	--	--	--	--	--	--	-	-	GO:0005737//cytoplasm;GO:0043229//intracellular organelle
Unigene0001592	208	5	0.4926	gi|392354583|ref|XP_003751799.1|	140	6e-38	PREDICTED: elongator complex protein 2 isoform 2 [Rattus norvegicus]	sp|Q496Z0|ELP2_RAT	140	9e-39	Elongator complex protein 2 OS=Rattus norvegicus GN=Elp2 PE=2 SV=1	--	--	--	--	--	K11374	2e-38	140	rno:307545	elongator complex protein 2	GO:0007259//JAK-STAT cascade;GO:0043623//cellular protein complex assembly;GO:0010952//positive regulation of peptidase activity;GO:0006366//transcription from RNA polymerase II promoter	GO:0043168//anion binding;GO:0003676//nucleic acid binding;GO:0019900//kinase binding;GO:0061135	GO:0043234//protein complex;GO:0044424
Unigene0001593	212	12	1.1599	--	--	--	--	--	--	--	--	--	--	--	--	--	--	--	--	--	--	-	-	-
Unigene0001594	485	30	1.2675	gi|530565017|ref|XP_005279078.1|	311	2e-96	PREDICTED: insulin receptor-like isoform X2 [Chrysemys picta bellii]	sp|Q9PVZ4|INSR_XENLA	263	4e-80	Insulin receptor OS=Xenopus laevis GN=insr PE=1 SV=1	--	--	--	--	--	K04527	3e-95	306	mdo:100027215	insulin receptor [EC:2.7.10.1]	GO:0031016//pancreas development;GO:0019048//modulation by virus of host morphology or physiology;GO:0005978//glycogen biosynthetic process;GO:0006096//glycolytic process;GO:0006809//nitric oxide biosynthetic process;GO:0007169//transmembrane receptor protein tyrosine kinase signaling pathway;GO:0032147//activation of protein kinase activity;GO:0070848//response to growth factor;GO:0009790//embry…	GO:0004714//transmembrane receptor protein tyrosine kinase activity;GO:0005102//receptor binding;GO:0017046//peptide hormone binding;GO:0032550;GO:0019904//protein domain specific binding;GO:0005520//insulin-like growth factor binding	GO:0005887//integral component of plasma membrane
Unigene0001595	318	16	1.031	--	--	--	--	--	--	--	--	--	--	--	--	--	--	--	--	--	--	-	-	-
Unigene0001596	235	10	0.872	--	--	--	--	--	--	--	--	--	--	--	--	--	--	--	--	--	--	-	-	-
Unigene0001597	306	11	0.7366	--	--	--	--	--	--	--	--	--	--	--	--	--	--	--	--	--	--	-	-	-
Unigene0001598	1056	166	3.2212	--	--	--	--	--	--	--	--	--	--	--	--	--	--	--	--	--	--	-	-	-
Unigene0001599	234	9	0.7881	--	--	--	--	--	--	--	--	--	--	--	--	--	--	--	--	--	--	-	-	-
Unigene0001600	235	7	0.6104	--	--	--	--	--	--	--	--	--	--	--	--	--	--	--	--	--	--	-	-	-
Unigene0001601	7216	1722	4.8901	gi|513163173|ref|XP_004934669.1|	3860	0	PREDICTED: probable ubiquitin carboxyl-terminal hydrolase FAF-X isoform X3 [Gallus gallus]	sp|Q93008|USP9X_HUMAN	3738	0	Probable ubiquitin carboxyl-terminal hydrolase FAF-X OS=Homo sapiens GN=USP9X PE=1 SV=3	SPBC713.02c	139	5e-32	COG5077	Ubiquitin carboxyl-terminal hydrolase	K11840	0	3856	tgu:100230862	ubiquitin carboxyl-terminal hydrolase 9/24 [EC:3.1.2.15]	GO:0019941//modification-dependent protein catabolic process	GO:0070011//peptidase activity, acting on L-amino acid peptides	-
Unigene0001602	1019	155	3.117	--	--	--	--	--	--	--	--	--	--	--	--	--	--	--	--	--	--	-	-	-
Unigene0001603	258	64	5.0832	--	--	--	--	--	--	--	--	--	--	--	--	--	--	--	--	--	--	-	-	-
Unigene0001604	552	38	1.4107	--	--	--	--	--	--	--	--	--	--	--	--	--	--	--	--	--	--	-	-	-
Unigene0001605	955	435	9.3339	gi|530656233|ref|XP_005314105.1|	123	5e-32	PREDICTED: high mobility group protein HMG-I/HMG-Y-like isoform X4 [Chrysemys picta bellii]	sp|Q8K585|HMGA1_RAT	95.9	6e-23	High mobility group protein HMG-I/HMG-Y OS=Rattus norvegicus GN=Hmga1 PE=1 SV=3	--	--	--	--	--	K09282	3e-29	114	gga:378795	high mobility group AT-hook protein 1	GO:0006351//transcription, DNA-templated;GO:0090398//cellular senescence;GO:0008283//cell proliferation;GO:0048584;GO:0031507//heterochromatin assembly	GO:0001071//nucleic acid binding transcription factor activity;GO:0042974//retinoic acid receptor binding;GO:0003713//transcription coactivator activity	GO:0043231//intracellular membrane-bounded organelle;GO:0000792//heterochromatin
Unigene0001606	477	28	1.2029	gi|432891328|ref|XP_004075545.1|	123	6e-30	PREDICTED: neuroblast differentiation-associated protein AHNAK-like [Oryzias latipes]	sp|Q9BXM0|PRAX_HUMAN	99.8	9e-23	Periaxin OS=Homo sapiens GN=PRX PE=1 SV=2	--	--	--	--	--	--	--	--	--	--	GO:0016265//death;GO:0007272	GO:0005488//binding	GO:0043231//intracellular membrane-bounded organelle;GO:0016020//membrane
Unigene0001607	339	12	0.7254	--	--	--	--	--	--	--	--	--	--	--	--	--	--	--	--	--	--	-	-	-
Unigene0001608	1945	499	5.2573	gi|432863525|ref|XP_004070110.1|	149	5e-63	PREDICTED: RNA-directed DNA polymerase from mobile element jockey-like [Oryzias latipes]	sp|Q95SX7|RTBS_DROME	53.1	7e-06	Probable RNA-directed DNA polymerase from transposon BS OS=Drosophila melanogaster GN=RTase PE=2 SV=1	BH0224	44.7	4e-06	COG3344	Retron-type reverse transcriptase	--	--	--	--	--	-	-	-
Unigene0001609	212	7	0.6766	--	--	--	--	--	--	--	--	--	--	--	--	--	--	--	--	--	--	-	-	-
Unigene0001610	363	17	0.9597	gi|466000207|gb|EMP41172.1|	187	6e-53	Tetratricopeptide repeat protein 37 [Chelonia mydas]	sp|Q6PGP7|TTC37_HUMAN	156	4e-43	Tetratricopeptide repeat protein 37 OS=Homo sapiens GN=TTC37 PE=1 SV=1	--	--	--	--	--	K12600	2e-50	179	mdo:100011198	superkiller protein 3	-	-	GO:0043234//protein complex;GO:0000785//chromatin;GO:0043231//intracellular membrane-bounded organelle
Unigene0001611	220	9	0.8383	gi|512846756|ref|XP_004915242.1|	57.4	3e-08	PREDICTED: chromodomain-helicase-DNA-binding protein 7 isoform X3 [Xenopus (Silurana) tropicalis]	--	--	--	--	--	--	--	--	--	K14437	5e-09	57	xtr:100379668	chromodomain-helicase-DNA-binding protein 7 [EC:3.6.4.12]	-	-	-
Unigene0001612	462	23	1.0202	--	--	--	--	--	--	--	--	--	--	--	--	--	--	--	--	--	--	-	-	-
Unigene0001613	797	67	1.7226	gi|465981077|gb|EMP35723.1|	229	1e-67	Lebercilin, partial [Chelonia mydas]	sp|Q86VQ0|LCA5_HUMAN	132	4e-33	Lebercilin OS=Homo sapiens GN=LCA5 PE=1 SV=2	--	--	--	--	--	--	--	--	--	--	-	GO:0005515//protein binding	GO:0042995//cell projection
Unigene0001614	213	5	0.481	--	--	--	--	--	--	--	--	--	--	--	--	--	--	--	--	--	--	-	-	-
Unigene0001615	293	11	0.7693	gi|432863525|ref|XP_004070110.1|	51.6	3e-06	PREDICTED: RNA-directed DNA polymerase from mobile element jockey-like [Oryzias latipes]	--	--	--	--	--	--	--	--	--	--	--	--	--	--	-	-	-
Unigene0001616	315	13	0.8457	gi|513029096|ref|XP_004875652.1|	220	2e-70	PREDICTED: DNA replication licensing factor MCM2-like, partial [Heterocephalus glaber]	sp|P49736|MCM2_HUMAN	221	3e-67	DNA replication licensing factor MCM2 OS=Homo sapiens GN=MCM2 PE=1 SV=4	SPBC4.04c	191	3e-57	COG1241	Predicted ATPase involved in replication control, Cdc46/Mcm family	K02540	5e-67	221	ptr:460668	minichromosome maintenance protein 2	GO:0006261//DNA-dependent DNA replication;GO:0070670//response to interleukin-4;GO:0034728//nucleosome organization	GO:0043169//cation binding;GO:0032550;GO:0043565//sequence-specific DNA binding;GO:0005515//protein binding;GO:0004386//helicase activity	GO:0000808//origin recognition complex;GO:0031981//nuclear lumen
Unigene0001617	246	14	1.1662	--	--	--	--	--	--	--	--	--	--	--	--	--	--	--	--	--	--	-	-	-
Unigene0001618	390	15	0.7881	gi|301785305|ref|XP_002928067.1|	150	4e-40	PREDICTED: centrosomal protein of 110 kDa-like [Ailuropoda melanoleuca]	sp|O43303|CP110_HUMAN	147	8e-40	Centriolar coiled-coil protein of 110 kDa OS=Homo sapiens GN=CCP110 PE=1 SV=3	--	--	--	--	--	--	--	--	--	--	GO:0007098//centrosome cycle	-	GO:0005813//centrosome
Unigene0001619	965	5683	120.678	gi|530583147|ref|XP_005285405.1|	498	1e-176	PREDICTED: proteasome subunit alpha type-6 isoform X1 [Chrysemys picta bellii]	sp|P60901|PSA6_RAT	493	3e-175	Proteasome subunit alpha type-6 OS=Rattus norvegicus GN=Psma6 PE=1 SV=1	YGL011c	261	5e-85	COG0638	20S proteasome, alpha and beta subunits	K02730	4e-176	495	oaa:100077605	20S proteasome subunit alpha 1 [EC:3.4.25.1]	GO:0051091//positive regulation of sequence-specific DNA binding transcription factor activity;GO:0019941//modification-dependent protein catabolic process	GO:0003676//nucleic acid binding;GO:0004175//endopeptidase activity;GO:0008134//transcription factor binding	GO:0030016//myofibril;GO:0035770//ribonucleoprotein granule;GO:0034399//nuclear periphery;GO:0005839//proteasome core complex
Unigene0001620	292	10	0.7018	gi|119596779|gb|EAW76373.1|	138	4e-39	chromosome 20 open reading frame 112, isoform CRA_g [Homo sapiens]	sp|O94818|NOL4_HUMAN	80.1	4e-17	Nucleolar protein 4 OS=Homo sapiens GN=NOL4 PE=2 SV=2	--	--	--	--	--	--	--	--	--	--	-	-	-
Unigene0001621	234	5	0.4379	--	--	--	--	--	--	--	--	--	--	--	--	--	--	--	--	--	--	-	-	-
Unigene0001622	203	9	0.9085	gi|465956477|gb|EMP26963.1|	122	5e-31	Microtubule-associated serine/threonine-protein kinase 2, partial [Chelonia mydas]	sp|Q60592|MAST2_MOUSE	90.1	8e-21	Microtubule-associated serine/threonine-protein kinase 2 OS=Mus musculus GN=Mast2 PE=1 SV=1	--	--	--	--	--	K08789	3e-29	115	gga:424606	microtubule-associated serine/threonine kinase [EC:2.7.11.1]	GO:0006796//phosphate-containing compound metabolic process;GO:0006464//cellular protein modification process	GO:0046872//metal ion binding;GO:0004672//protein kinase activity;GO:0032550	-
Unigene0001623	260	15	1.1822	--	--	--	--	--	--	--	--	--	--	--	--	--	--	--	--	--	--	-	-	-
Unigene0001624	231	6	0.5323	--	--	--	--	--	--	--	--	--	--	--	--	--	--	--	--	--	--	-	-	-
Unigene0001625	240	8	0.6831	gi|444511890|gb|ELV09964.1|	157	4e-43	tRNA-splicing ligase RtcB like protein [Tupaia chinensis]	sp|Q80V63|PRDM4_MOUSE	150	5e-42	PR domain zinc finger protein 4 OS=Mus musculus GN=Prdm4 PE=2 SV=2	SPAC4G8.13c	61.2	2e-11	COG5048	FOG: Zn-finger	K12463	1e-41	150	ecb:100054098	PR domain zinc finger protein 4	GO:0016070//RNA metabolic process;GO:0010467//gene expression	GO:0005488//binding;GO:0016874//ligase activity	GO:0031981//nuclear lumen;GO:0044444//cytoplasmic part
Unigene0001626	1301	2552	40.1959	gi|148229927|ref|NP_001080144.1|	424	3e-144	annexin A1 [Xenopus laevis]	sp|P14087|ANXA1_CAVCU	400	7e-136	Annexin A1 OS=Cavia cutleri GN=ANXA1 PE=1 SV=1	--	--	--	--	--	--	--	--	--	--	GO:0006810//transport;GO:0001780//neutrophil homeostasis;GO:0048513//organ development;GO:0044092//negative regulation of molecular function;GO:0048522//positive regulation of cellular process;GO:0030154//cell differentiation;GO:0008152//metabolic process	GO:0005543//phospholipid binding;GO:0055102//lipase inhibitor activity;GO:0046872//metal ion binding	GO:0043227//membrane-bounded organelle;GO:0043229//intracellular organelle;GO:0005886//plasma membrane
Unigene0001627	1319	128	1.9886	--	--	--	--	--	--	--	--	--	--	--	--	--	--	--	--	--	--	-	-	-
Unigene0001628	1305	507	7.9612	--	--	--	--	--	--	--	--	--	--	--	--	--	--	--	--	--	--	-	-	-
Unigene0001629	267	13	0.9977	gi|407061|emb|CAA42507.1|	189	2e-55	gas6 [Mus musculus]	sp|Q61592|GAS6_MOUSE	189	2e-56	Growth arrest-specific protein 6 OS=Mus musculus GN=Gas6 PE=2 SV=2	--	--	--	--	--	K05464	4e-56	189	mmu:14456	growth arrest-specific 6	GO:0001678//cellular glucose homeostasis;GO:0000060//protein import into nucleus, translocation;GO:0034351//negative regulation of glial cell apoptotic process;GO:0044092//negative regulation of molecular function;GO:0006612//protein targeting to membrane;GO:0016485//protein processing;GO:0001960//negative regulation of cytokine-mediated signaling pathway;GO:0043491//protein kinase B signaling;GO…	GO:0005262//calcium channel activity;GO:0046872//metal ion binding;GO:0030295//protein kinase activator activity;GO:0004869//cysteine-type endopeptidase inhibitor activity;GO:0005102//receptor binding;GO:0005543//phospholipid binding	GO:0031091//platelet alpha granule;GO:0044421;GO:0044431//Golgi apparatus part;GO:0044432
Unigene0001630	396	57	2.9496	--	--	--	--	--	--	--	--	--	--	--	--	--	--	--	--	--	--	-	-	-
Unigene0001631	249	7	0.5761	--	--	--	--	--	--	--	--	--	--	--	--	--	--	--	--	--	--	-	-	-
Unigene0001632	507	74	2.9909	--	--	--	--	--	--	--	--	--	--	--	--	--	--	--	--	--	--	-	-	-
Unigene0001633	546	190	7.1308	gi|149062132|gb|EDM12555.1|	274	5e-92	rCG47344, isoform CRA_b [Rattus norvegicus]	sp|Q05474|UBIM_RAT	147	5e-44	Ubiquitin-like protein FUBI OS=Rattus norvegicus GN=Fau PE=2 SV=1	ECU02g1080	52.8	1e-08	COG5272	Ubiquitin	K02983	2e-90	268	rno:29752	small subunit ribosomal protein S30e	GO:0010467//gene expression	GO:0003723//RNA binding;GO:0005198//structural molecule activity	GO:0015935//small ribosomal subunit
Unigene0001634	256	10	0.8005	gi|530574897|ref|XP_005281835.1|	143	4e-38	PREDICTED: rootletin [Chrysemys picta bellii]	sp|Q8CJ40|CROCC_MOUSE	98.2	2e-23	Rootletin OS=Mus musculus GN=Crocc PE=1 SV=2	--	--	--	--	--	--	--	--	--	--	GO:0016192//vesicle-mediated transport	-	-
Unigene0001635	278	25	1.8428	--	--	--	--	--	--	--	--	--	--	--	--	--	--	--	--	--	--	-	-	-
Unigene0001636	368	24	1.3364	gi|444727080|gb|ELW67587.1|	259	2e-85	Eukaryotic translation initiation factor 2 subunit 3 [Tupaia chinensis]	sp|P41091|IF2G_HUMAN	261	1e-84	Eukaryotic translation initiation factor 2 subunit 3 OS=Homo sapiens GN=EIF2S3 PE=1 SV=3	YER025w_2	197	2e-61	COG5257	Translation initiation factor 2, gamma subunit (eIF-2gamma; GTPase)	K03242	3e-84	261	hsa:1968	translation initiation factor 2 subunit 3	GO:0006412//translation;GO:0009154//purine ribonucleotide catabolic process	GO:0017111//nucleoside-triphosphatase activity;GO:0032550;GO:0008135//translation factor activity, nucleic acid binding	GO:0031988//membrane-bounded vesicle;GO:0044444//cytoplasmic part
Unigene0001637	669	47	1.4396	gi|92111133|gb|ABE73458.1|	106	3e-23	endonuclease/reverse transcriptase [Pan troglodytes]	sp|P11369|POL2_MOUSE	96.7	4e-21	Retrovirus-related Pol polyprotein LINE-1 OS=Mus musculus GN=Pol PE=1 SV=2	--	--	--	--	--	--	--	--	--	--	GO:0006278//RNA-dependent DNA replication;GO:0032196//transposition	GO:0004519//endonuclease activity	-
Unigene0001638	637	78	2.5092	--	--	--	--	--	--	--	--	--	--	--	--	--	--	--	--	--	--	-	-	-
Unigene0001639	537	27	1.0303	--	--	--	--	--	--	--	--	--	--	--	--	--	--	--	--	--	--	-	-	-
Unigene0001640	210	9	0.8782	gi|124301225|ref|NP_795974.2|	119	2e-31	uncharacterized protein LOC319772 [Mus musculus]	--	--	--	--	--	--	--	--	--	--	--	--	--	--	-	-	-
Unigene0001641	411	26	1.2963	--	--	--	--	--	--	--	--	--	--	--	--	--	--	--	--	--	--	-	-	-
Unigene0001642	782	41	1.0744	--	--	--	--	sp|P21231|POLG_SBMVN	459	2e-146	Genome polyprotein OS=Soybean mosaic virus (strain N) PE=1 SV=2	VC0601	54.3	9e-08	COG1643	HrpA-like helicases	--	--	--	--	--	-	-	-
Unigene0001643	397	51	2.6324	gi|521030830|gb|EPQ12616.1|	42.4	2e-06	Caspase-10 [Myotis brandtii]	--	--	--	--	--	--	--	--	--	--	--	--	--	--	-	-	-
Unigene0001644	466	118	5.1889	--	--	--	--	--	--	--	--	--	--	--	--	--	--	--	--	--	--	-	-	-
Unigene0001645	201	8	0.8156	--	--	--	--	--	--	--	--	--	--	--	--	--	--	--	--	--	--	-	-	-
Unigene0001646	596	64	2.2005	--	--	--	--	--	--	--	--	--	--	--	--	--	--	--	--	--	--	-	-	-
Unigene0001647	306	9	0.6027	gi|334331098|ref|XP_003341446.1|	205	4e-59	PREDICTED: lipopolysaccharide-responsive and beige-like anchor protein [Monodelphis domestica]	sp|Q9ESE1|LRBA_MOUSE	197	2e-57	Lipopolysaccharide-responsive and beige-like anchor protein OS=Mus musculus GN=Lrba PE=1 SV=1	--	--	--	--	--	--	--	--	--	--	-	GO:0016903//oxidoreductase activity, acting on the aldehyde or oxo group of donors	GO:0043231//intracellular membrane-bounded organelle
Unigene0001648	638	59	1.895	gi|149034587|gb|EDL89324.1|	331	1e-113	ATP synthase, H+ transporting, mitochondrial F1 complex, delta subunit, isoform CRA_b [Rattus norvegicus]	sp|P35434|ATPD_RAT	330	3e-114	ATP synthase subunit delta, mitochondrial OS=Rattus norvegicus GN=Atp5d PE=1 SV=2	SPBC13E7.04	85.5	7e-20	COG0355	F0F1-type ATP synthase, epsilon subunit (mitochondrial delta subunit)	K02134	6e-114	330	rno:245965	F-type H+-transporting ATPase subunit delta [EC:3.6.3.14]	GO:0006818//hydrogen transport;GO:0022900//electron transport chain;GO:0006754//ATP biosynthetic process;GO:0010038//response to metal ion;GO:0009154//purine ribonucleotide catabolic process;GO:0006839//mitochondrial transport	GO:0032550;GO:0019829//cation-transporting ATPase activity;GO:0015078//hydrogen ion transmembrane transporter activity	GO:0033178//proton-transporting two-sector ATPase complex, catalytic domain;GO:0005753//mitochondrial proton-transporting ATP synthase complex
Unigene0001649	258	22	1.7474	gi|157142146|ref|XP_001647834.1|	134	2e-38	60S ribosomal protein L12 [Aedes aegypti]	sp|Q9FF52|RL123_ARATH	158	9e-49	60S ribosomal protein L12-3 OS=Arabidopsis thaliana GN=RPL12C PE=2 SV=1	SPCC31H12.04c	130	1e-38	COG0080	Ribosomal protein L11	K02870	4e-39	134	aag:AaeL_AAEL014562	large subunit ribosomal protein L12e	GO:0010467//gene expression	GO:0005198//structural molecule activity	GO:0030529//ribonucleoprotein complex
Unigene0001650	443	31	1.434	--	--	--	--	--	--	--	--	--	--	--	--	--	--	--	--	--	--	-	-	-
Unigene0001651	1515	329	4.45	--	--	--	--	--	--	--	--	--	--	--	--	--	--	--	--	--	--	-	-	-
Unigene0001652	501	40	1.6361	--	--	--	--	--	--	--	--	--	--	--	--	--	--	--	--	--	--	-	-	-
Unigene0001653	336	12	0.7318	gi|148683134|gb|EDL15081.1|	236	5e-70	agrin [Mus musculus]	sp|A2ASQ1|AGRIN_MOUSE	236	4e-71	Agrin OS=Mus musculus GN=Agrn PE=1 SV=1	--	--	--	--	--	K06254	1e-70	236	mmu:11603	agrin	GO:0006470//protein dephosphorylation;GO:0072657//protein localization to membrane;GO:0031346//positive regulation of cell projection organization;GO:0008582//regulation of synaptic growth at neuromuscular junction;GO:0051262//protein tetramerization;GO:0006366//transcription from RNA polymerase II promoter;GO:0032319//regulation of Rho GTPase activity;GO:0006468//protein phosphorylation	GO:0046872//metal ion binding;GO:0005539//glycosaminoglycan binding;GO:0001948//glycoprotein binding;GO:0004721//phosphoprotein phosphatase activity;GO:0031406//carboxylic acid binding	GO:0005604//basement membrane
Unigene0001654	326	21	1.32	--	--	--	--	--	--	--	--	--	--	--	--	--	--	--	--	--	--	-	-	-
Unigene0001655	212	14	1.3532	--	--	--	--	--	--	--	--	--	--	--	--	--	--	--	--	--	--	-	-	-
[truncated: 63,879 more rows]
